# Supplementary material for: Speed modulations in grid cell information geometry
Source: Nat Commun. 2025 Aug 19;16:7723. doi: 10.1038/s41467-025-62856-x (PMC12365221; doi:10.1038/s41467-025-62856-x)
Supplement: Supplementary file 4 — Source Data [file 41467_2025_62856_MOESM4_ESM.xlsx]

## Sheet: fig_1c_1d
r1m1_speed_bins	r1m1_accuracy	r1m1_accuracy_shuffle			r1m2_speed_bins	r1m2_accuracy	r1m2_accuracy_shuffle			r1m3_speed_bins	r1m3_accuracy	r1m3_accuracy_shuffle			r2m1_speed_bins	r2m1_accuracy	r2m1_accuracy_shuffle			r2m2_speed_bins	r2m2_accuracy	r2m2_accuracy_shuffle			r2m3_speed_bins	r2m3_accuracy	r2m3_accuracy_shuffle			s1m1_speed_bins	s1m1_accuracy	s1m1_accuracy_shuffle			q1m1_speed_bins	q1m1_accuracy	q1m1_accuracy_shuffle			q1m2_speed_bins	q1m2_accuracy	q1m2_accuracy_shuffle
5	0.6874	0.4769			5	0.6524	0.4731			5	0.5805	0.4877			5	0.7105	0.4699			5	0.6656	0.4757			5	0.611	0.4769			5	0.7311	0.4888			5	0.6762	0.4865			5	0.6183	0.4797
10	0.6959	0.4663			10	0.6531	0.4782			10	0.5947	0.4802			10	0.7392	0.4786			10	0.7215	0.4704			10	0.6599	0.4785			10	0.7725	0.4896			10	0.7084	0.4847			10	0.6293	0.4846
15	0.6998	0.47			15	0.6663	0.4628			15	0.5941	0.4872			15	0.778	0.475			15	0.7361	0.4751			15	0.6802	0.4844			15	0.7851	0.4756			15	0.7222	0.4787			15	0.6552	0.488
20	0.7016	0.4693			20	0.6628	0.4725			20	0.6015	0.4731			20	0.7931	0.4785			20	0.7498	0.4637			20	0.7134	0.4818			20	0.8074	0.4931			20	0.7339	0.4801			20	0.6809	0.4875
25	0.7077	0.482			25	0.6675	0.4803			25	0.6071	0.4822			25	0.8084	0.4576			25	0.7914	0.4527			25	0.7183	0.4805			25	0.8058	0.4851			25	0.7519	0.4807			25	0.6924	0.4934
30	0.7147	0.4856			30	0.6757	0.4723			30	0.5993	0.4795			30	0.8234	0.4666			30	0.7864	0.4631			30	0.7291	0.4907			30	0.8106	0.4844			30	0.7618	0.4906			30	0.7284	0.4853
35	0.7103	0.4788			35	0.6827	0.4782			35	0.5983	0.4867			35	0.8141	0.4675			35	0.7966	0.4588			35	0.742	0.4882			35	0.8094	0.4814			35	0.7757	0.485			35	0.7159	0.4945
40	0.7271	0.4794			40	0.6895	0.4717			40	0.6053	0.482			40	0.8358	0.4678			40	0.795	0.4586			40	0.7564	0.4812			40	0.826	0.4867			40	0.801	0.4854			40	0.7396	0.4885
5	0.6779	0.4862			5	0.6651	0.4717			5	0.5941	0.4745			5	0.7087	0.4658			5	0.6509	0.4614			5	0.6193	0.4701			5	0.7394	0.476			5	0.6754	0.481			5	0.6103	0.4887
10	0.6927	0.4643			10	0.6569	0.4664			10	0.5974	0.4916			10	0.7558	0.4645			10	0.7218	0.4683			10	0.6596	0.4727			10	0.7585	0.475			10	0.697	0.4839			10	0.641	0.4863
15	0.6851	0.4651			15	0.6673	0.4764			15	0.6019	0.4802			15	0.7837	0.4636			15	0.7504	0.472			15	0.6898	0.48			15	0.7849	0.4844			15	0.7235	0.4913			15	0.6688	0.4933
20	0.7016	0.4709			20	0.6686	0.4719			20	0.5871	0.476			20	0.7804	0.4799			20	0.7535	0.4531			20	0.6952	0.4833			20	0.796	0.4927			20	0.743	0.4739			20	0.6733	0.4884
25	0.7015	0.4852			25	0.6649	0.4661			25	0.6058	0.4788			25	0.8111	0.4581			25	0.7994	0.4546			25	0.7069	0.4831			25	0.8098	0.4933			25	0.7391	0.4887			25	0.6964	0.4756
30	0.6971	0.4701			30	0.6638	0.467			30	0.5939	0.4775			30	0.8125	0.4735			30	0.7813	0.4749			30	0.7147	0.48			30	0.8159	0.4789			30	0.775	0.4932			30	0.722	0.4874
35	0.7101	0.471			35	0.6877	0.4805			35	0.6018	0.4885			35	0.8246	0.4687			35	0.7939	0.4566			35	0.7301	0.489			35	0.8111	0.4744			35	0.7678	0.4776			35	0.7308	0.4871
40	0.7307	0.4766			40	0.6898	0.4752			40	0.596	0.4783			40	0.8298	0.471			40	0.8042	0.4575			40	0.7438	0.4902			40	0.8218	0.4791			40	0.7807	0.4766			40	0.7336	0.4903
5	0.6704	0.4664			5	0.6488	0.4685			5	0.584	0.4888			5	0.6962	0.4681			5	0.6578	0.4646			5	0.6143	0.4708			5	0.7337	0.4853			5	0.667	0.4854			5	0.6061	0.4878
10	0.6863	0.4695			10	0.6538	0.4772			10	0.5997	0.4836			10	0.7505	0.4721			10	0.7335	0.459			10	0.6576	0.4751			10	0.7519	0.4829			10	0.6943	0.4866			10	0.6332	0.4829
15	0.6957	0.4855			15	0.6551	0.4791			15	0.598	0.483			15	0.7793	0.4621			15	0.7628	0.4608			15	0.6897	0.4756			15	0.7821	0.49			15	0.7137	0.4916			15	0.6586	0.4977
20	0.7041	0.4791			20	0.6676	0.476			20	0.5958	0.4852			20	0.8056	0.4786			20	0.776	0.4581			20	0.6929	0.4821			20	0.8066	0.4735			20	0.7551	0.4936			20	0.6768	0.4819
25	0.703	0.4844			25	0.6691	0.4721			25	0.6058	0.4899			25	0.8163	0.4679			25	0.7771	0.4655			25	0.7169	0.491			25	0.8068	0.4701			25	0.76	0.4726			25	0.7019	0.4881
30	0.7069	0.4733			30	0.675	0.466			30	0.5847	0.4897			30	0.824	0.4719			30	0.7821	0.4717			30	0.7224	0.4714			30	0.8176	0.4767			30	0.7626	0.4817			30	0.7143	0.487
35	0.7093	0.4722			35	0.6692	0.4702			35	0.5981	0.4801			35	0.8173	0.4652			35	0.8009	0.4665			35	0.7317	0.4813			35	0.812	0.4739			35	0.7727	0.4799			35	0.7188	0.4881
40	0.7252	0.4655			40	0.694	0.469			40	0.6133	0.4844			40	0.8367	0.4671			40	0.8061	0.4579			40	0.7596	0.4837			40	0.8123	0.4901			40	0.787	0.4878			40	0.7188	0.4787
5	0.6784	0.489			5	0.6623	0.4681			5	0.5863	0.4798			5	0.669	0.4844			5	0.6554	0.4732			5	0.6125	0.4912			5	0.7233	0.4752			5	0.6713	0.4938			5	0.6108	0.4749
10	0.6898	0.4771			10	0.6484	0.4637			10	0.6028	0.4834			10	0.7443	0.4708			10	0.7305	0.4714			10	0.6592	0.4798			10	0.7687	0.4679			10	0.6832	0.4919			10	0.636	0.4882
15	0.7022	0.4808			15	0.6676	0.4685			15	0.5899	0.4847			15	0.7828	0.47			15	0.7475	0.4587			15	0.7044	0.4867			15	0.7982	0.4826			15	0.7298	0.4906			15	0.6659	0.4756
20	0.6901	0.4639			20	0.6726	0.4723			20	0.591	0.4841			20	0.805	0.4788			20	0.7342	0.4662			20	0.7082	0.4956			20	0.8025	0.4898			20	0.7357	0.4894			20	0.6867	0.4945
25	0.6986	0.4605			25	0.6714	0.48			25	0.597	0.4756			25	0.8045	0.4654			25	0.7572	0.4706			25	0.7409	0.4722			25	0.8173	0.4862			25	0.7373	0.4898			25	0.6795	0.499
30	0.6989	0.4834			30	0.6621	0.4754			30	0.5928	0.4773			30	0.8112	0.4666			30	0.7826	0.4768			30	0.7278	0.4849			30	0.7984	0.4858			30	0.7674	0.4817			30	0.7263	0.4811
35	0.7198	0.4862			35	0.6731	0.4708			35	0.5988	0.4857			35	0.8115	0.4567			35	0.7888	0.4693			35	0.7307	0.4732			35	0.8229	0.4841			35	0.7804	0.4915			35	0.7279	0.4882
40	0.7311	0.4716			40	0.672	0.4771			40	0.6061	0.4928			40	0.8254	0.4703			40	0.8045	0.4686			40	0.7679	0.4883			40	0.8135	0.4828			40	0.7867	0.4782			40	0.7439	0.4828
5	0.6655	0.4752			5	0.6629	0.4707			5	0.5879	0.476			5	0.6815	0.4794			5	0.6621	0.4687			5	0.6201	0.4802			5	0.729	0.4861			5	0.6678	0.4765			5	0.6206	0.4809
10	0.6814	0.4787			10	0.6702	0.4773			10	0.5918	0.4824			10	0.741	0.4713			10	0.7262	0.4661			10	0.6576	0.4767			10	0.761	0.4769			10	0.6902	0.5019			10	0.6383	0.4871
15	0.694	0.4633			15	0.6717	0.4746			15	0.595	0.4853			15	0.773	0.4739			15	0.7534	0.4686			15	0.6933	0.4725			15	0.7933	0.4694			15	0.7357	0.4873			15	0.6706	0.4905
20	0.7007	0.4807			20	0.6701	0.48			20	0.5968	0.4782			20	0.7961	0.4617			20	0.7678	0.4633			20	0.7077	0.4772			20	0.8003	0.4821			20	0.737	0.4864			20	0.6871	0.4804
25	0.709	0.4796			25	0.6588	0.4838			25	0.5957	0.4856			25	0.7962	0.48			25	0.7818	0.4686			25	0.7054	0.4724			25	0.8037	0.4782			25	0.7461	0.4818			25	0.6948	0.4771
30	0.7064	0.4755			30	0.6802	0.4742			30	0.6018	0.4812			30	0.8349	0.4697			30	0.801	0.4664			30	0.7272	0.4898			30	0.8038	0.4826			30	0.766	0.4845			30	0.7136	0.4846
35	0.7178	0.4839			35	0.6834	0.471			35	0.5878	0.4784			35	0.8211	0.4634			35	0.7931	0.4646			35	0.7304	0.4898			35	0.8181	0.4782			35	0.7756	0.4818			35	0.7196	0.4904
40	0.7195	0.4833			40	0.6833	0.4723			40	0.6032	0.4713			40	0.8364	0.4756			40	0.7996	0.4578			40	0.7355	0.4791			40	0.8113	0.4807			40	0.7811	0.4836			40	0.7432	0.4748
5	0.6762	0.4681			5	0.6525	0.466			5	0.5917	0.4786			5	0.695	0.4794			5	0.6431	0.4631			5	0.6105	0.4922			5	0.731	0.4858			5	0.6635	0.4884			5	0.6049	0.4897
10	0.6851	0.4704			10	0.6611	0.4624			10	0.5931	0.4739			10	0.7376	0.4699			10	0.729	0.4801			10	0.6652	0.479			10	0.7461	0.4825			10	0.6899	0.4812			10	0.6322	0.502
15	0.7017	0.4791			15	0.6638	0.4696			15	0.5997	0.4835			15	0.7899	0.4697			15	0.7493	0.4699			15	0.6908	0.4864			15	0.7777	0.4811			15	0.7224	0.4919			15	0.6772	0.4843
20	0.7101	0.479			20	0.671	0.4802			20	0.597	0.49			20	0.7775	0.4673			20	0.7681	0.4615			20	0.7058	0.4821			20	0.8035	0.4796			20	0.739	0.4845			20	0.6819	0.4848
25	0.7079	0.4613			25	0.6669	0.4768			25	0.5964	0.4817			25	0.7962	0.4712			25	0.7746	0.461			25	0.7237	0.4865			25	0.8031	0.4931			25	0.7583	0.472			25	0.6911	0.4771
30	0.7121	0.4797			30	0.6743	0.4704			30	0.601	0.4807			30	0.818	0.4768			30	0.7736	0.4645			30	0.747	0.482			30	0.8071	0.4835			30	0.7549	0.4953			30	0.7224	0.5037
35	0.7083	0.475			35	0.6802	0.4733			35	0.6039	0.4787			35	0.8322	0.4642			35	0.7948	0.4777			35	0.7353	0.479			35	0.8181	0.4861			35	0.7681	0.4885			35	0.7234	0.4903
40	0.7175	0.477			40	0.6864	0.4672			40	0.6065	0.4789			40	0.816	0.4829			40	0.8082	0.4687			40	0.7602	0.4722			40	0.8219	0.4838			40	0.7726	0.4977			40	0.731	0.4872
5	0.6745	0.4688			5	0.6329	0.4693			5	0.5751	0.4779			5	0.6817	0.4575			5	0.67	0.46			5	0.6133	0.4936			5	0.732	0.4856			5	0.6822	0.4933			5	0.6147	0.4996
10	0.6987	0.4784			10	0.6586	0.4631			10	0.5987	0.4909			10	0.7378	0.475			10	0.7266	0.4706			10	0.656	0.4837			10	0.7647	0.4851			10	0.702	0.4817			10	0.6288	0.4932
15	0.6918	0.466			15	0.6662	0.4785			15	0.5979	0.4677			15	0.794	0.4665			15	0.7582	0.4663			15	0.6906	0.4843			15	0.7924	0.4832			15	0.7257	0.4837			15	0.6675	0.4821
20	0.7033	0.4742			20	0.6618	0.4712			20	0.6003	0.4795			20	0.7917	0.4715			20	0.7717	0.4653			20	0.6993	0.4791			20	0.8033	0.4916			20	0.7426	0.4874			20	0.6993	0.4857
25	0.7057	0.4796			25	0.6754	0.4739			25	0.5908	0.4768			25	0.8183	0.4617			25	0.7719	0.4712			25	0.7196	0.4759			25	0.8008	0.4854			25	0.7493	0.4893			25	0.6929	0.4852
30	0.7031	0.4761			30	0.6732	0.4744			30	0.6008	0.4807			30	0.7903	0.4763			30	0.8056	0.4729			30	0.7387	0.4892			30	0.8161	0.4721			30	0.7772	0.4853			30	0.7052	0.4902
35	0.7242	0.484			35	0.6841	0.4782			35	0.5965	0.4777			35	0.8169	0.4583			35	0.7943	0.4717			35	0.7555	0.4808			35	0.8204	0.4908			35	0.7674	0.4744			35	0.7276	0.489
40	0.7206	0.4742			40	0.6948	0.4756			40	0.6015	0.4834			40	0.8282	0.4718			40	0.8147	0.4621			40	0.764	0.4746			40	0.8145	0.4745			40	0.783	0.4809			40	0.7218	0.4903
5	0.6755	0.4744			5	0.6535	0.4759			5	0.5841	0.4815			5	0.6917	0.46			5	0.6624	0.4554			5	0.6088	0.4719			5	0.7204	0.4755			5	0.6639	0.4811			5	0.6089	0.4966
10	0.6813	0.4752			10	0.6772	0.4739			10	0.5773	0.4814			10	0.7537	0.4747			10	0.7195	0.4661			10	0.667	0.4862			10	0.7431	0.4801			10	0.6929	0.4822			10	0.6493	0.4859
15	0.6982	0.4785			15	0.6702	0.4726			15	0.592	0.4848			15	0.7924	0.4762			15	0.758	0.4649			15	0.6806	0.4829			15	0.7903	0.4717			15	0.724	0.4951			15	0.6662	0.486
20	0.6868	0.4758			20	0.6633	0.4699			20	0.5923	0.4863			20	0.7888	0.4607			20	0.7733	0.4658			20	0.7047	0.4732			20	0.7977	0.4899			20	0.7228	0.4787			20	0.6674	0.4931
25	0.6959	0.4842			25	0.6616	0.4762			25	0.5976	0.4839			25	0.7834	0.471			25	0.7574	0.4613			25	0.7259	0.4858			25	0.8184	0.4808			25	0.746	0.4748			25	0.7064	0.4799
30	0.712	0.465			30	0.6722	0.4801			30	0.6008	0.4801			30	0.8181	0.4648			30	0.7835	0.4715			30	0.7313	0.4871			30	0.8149	0.4796			30	0.7617	0.4852			30	0.724	0.4806
35	0.7089	0.474			35	0.6859	0.4566			35	0.6022	0.4864			35	0.8231	0.468			35	0.8054	0.4628			35	0.7237	0.4784			35	0.8133	0.4796			35	0.7641	0.4898			35	0.7367	0.4773
40	0.7241	0.4769			40	0.6793	0.4871			40	0.6038	0.4846			40	0.8304	0.4626			40	0.8002	0.4574			40	0.749	0.4781			40	0.8238	0.485			40	0.7819	0.4863			40	0.7332	0.4924
5	0.6789	0.4779			5	0.6438	0.4805			5	0.5904	0.4793			5	0.6823	0.4742			5	0.6559	0.4821			5	0.6165	0.4772			5	0.7377	0.4816			5	0.6695	0.4846			5	0.6184	0.4762
10	0.6781	0.4675			10	0.6523	0.4759			10	0.6027	0.4695			10	0.739	0.4672			10	0.7151	0.469			10	0.6644	0.4873			10	0.7593	0.4703			10	0.6953	0.4826			10	0.6522	0.4877
15	0.6925	0.4748			15	0.6745	0.4653			15	0.5862	0.4785			15	0.786	0.4643			15	0.7492	0.4613			15	0.6979	0.4808			15	0.7871	0.4859			15	0.7177	0.4851			15	0.6628	0.4907
20	0.7021	0.4714			20	0.6811	0.4662			20	0.5993	0.4739			20	0.7944	0.4817			20	0.7838	0.4602			20	0.7004	0.4856			20	0.8078	0.478			20	0.7279	0.4885			20	0.6788	0.4808
25	0.6999	0.4774			25	0.6541	0.4693			25	0.5939	0.478			25	0.7798	0.473			25	0.7609	0.4586			25	0.7435	0.4844			25	0.809	0.4895			25	0.7555	0.4778			25	0.69	0.4908
30	0.7132	0.4745			30	0.6689	0.4723			30	0.5833	0.4772			30	0.7977	0.4695			30	0.7932	0.4574			30	0.7159	0.4736			30	0.8072	0.4744			30	0.7693	0.4825			30	0.6949	0.4775
35	0.7072	0.4702			35	0.6907	0.4601			35	0.6021	0.4765			35	0.8173	0.4679			35	0.7834	0.474			35	0.7286	0.4789			35	0.8145	0.4732			35	0.7782	0.4826			35	0.7097	0.4931
40	0.7354	0.4658			40	0.686	0.4725			40	0.6082	0.4774			40	0.834	0.4558			40	0.8129	0.4575			40	0.7459	0.477			40	0.8041	0.4845			40	0.7789	0.4827			40	0.7294	0.4931
5	0.6828	0.4619			5	0.6602	0.4644			5	0.5885	0.4807			5	0.6813	0.4669			5	0.6494	0.4609			5	0.5987	0.4856			5	0.7375	0.4724			5	0.6635	0.4887			5	0.6179	0.4928
10	0.6877	0.4612			10	0.6643	0.4783			10	0.5988	0.4869			10	0.7392	0.4731			10	0.7352	0.4832			10	0.6385	0.4835			10	0.757	0.4898			10	0.7006	0.4866			10	0.6419	0.4819
15	0.7006	0.4832			15	0.6698	0.4754			15	0.5987	0.4947			15	0.7723	0.4742			15	0.7674	0.4684			15	0.7073	0.4794			15	0.788	0.477			15	0.7213	0.4787			15	0.6676	0.492
20	0.7029	0.4795			20	0.6637	0.4552			20	0.595	0.482			20	0.7955	0.491			20	0.786	0.4812			20	0.706	0.4915			20	0.8061	0.4711			20	0.7586	0.4709			20	0.6829	0.4824
25	0.7017	0.4807			25	0.6739	0.4793			25	0.595	0.4822			25	0.8055	0.485			25	0.7829	0.4552			25	0.7096	0.4876			25	0.8099	0.4752			25	0.7627	0.4854			25	0.6874	0.4893
30	0.7081	0.4794			30	0.6666	0.4692			30	0.6015	0.4732			30	0.8158	0.4692			30	0.7891	0.4734			30	0.7336	0.4809			30	0.8091	0.4752			30	0.7759	0.4823			30	0.7173	0.4893
35	0.7132	0.4834			35	0.6785	0.4816			35	0.5984	0.4776			35	0.8183	0.4692			35	0.7883	0.4721			35	0.7325	0.4877			35	0.8286	0.4795			35	0.7851	0.489			35	0.7095	0.487
40	0.7272	0.4734			40	0.6967	0.4892			40	0.6067	0.4961			40	0.8323	0.4786			40	0.8013	0.458			40	0.7495	0.483			40	0.8211	0.4786			40	0.7772	0.4971			40	0.7408	0.4916
5	0.6859	0.4756			5	0.6491	0.4817			5	0.5738	0.4829			5	0.6829	0.4638			5	0.6565	0.4682			5	0.6154	0.485			5	0.7248	0.4852			5	0.675	0.4828			5	0.6101	0.4798
10	0.6921	0.4644			10	0.6588	0.465			10	0.5877	0.487			10	0.7472	0.463			10	0.7225	0.4592			10	0.6493	0.4663			10	0.7555	0.4889			10	0.6931	0.4889			10	0.637	0.4837
15	0.6907	0.4781			15	0.6663	0.4754			15	0.5846	0.4794			15	0.7883	0.4674			15	0.7381	0.4741			15	0.6959	0.4794			15	0.7872	0.4772			15	0.7103	0.4865			15	0.677	0.4915
20	0.7034	0.4857			20	0.6624	0.4802			20	0.6105	0.4843			20	0.7931	0.4805			20	0.7642	0.4556			20	0.7134	0.4743			20	0.7948	0.4862			20	0.737	0.4824			20	0.6733	0.4832
25	0.6992	0.4846			25	0.666	0.4622			25	0.5928	0.4882			25	0.793	0.4773			25	0.7808	0.4561			25	0.7293	0.4806			25	0.8137	0.4857			25	0.7595	0.473			25	0.6961	0.4845
30	0.7043	0.4863			30	0.6749	0.4692			30	0.5934	0.481			30	0.8257	0.475			30	0.7841	0.4694			30	0.722	0.4815			30	0.8177	0.4732			30	0.7675	0.4814			30	0.7327	0.4952
35	0.7261	0.4731			35	0.676	0.4801			35	0.5993	0.4876			35	0.8122	0.4826			35	0.7915	0.4573			35	0.7449	0.4857			35	0.8249	0.4836			35	0.7736	0.4885			35	0.7188	0.4936
40	0.7107	0.4801			40	0.687	0.473			40	0.6102	0.4807			40	0.8361	0.4701			40	0.799	0.4668			40	0.7617	0.4778			40	0.8265	0.4856			40	0.7922	0.4893			40	0.7281	0.4924
5	0.6843	0.48			5	0.653	0.4684			5	0.5974	0.4854			5	0.6875	0.4648			5	0.6683	0.472			5	0.5988	0.4898			5	0.7297	0.4827			5	0.683	0.4758			5	0.6137	0.4901
10	0.6731	0.477			10	0.655	0.4673			10	0.5862	0.482			10	0.7558	0.467			10	0.7363	0.4674			10	0.6448	0.4832			10	0.7723	0.4882			10	0.7025	0.4835			10	0.6258	0.4769
15	0.6944	0.4766			15	0.6666	0.4677			15	0.602	0.4748			15	0.7852	0.4627			15	0.7389	0.4689			15	0.6925	0.476			15	0.7849	0.4803			15	0.7205	0.4832			15	0.6746	0.4852
20	0.7034	0.4764			20	0.6741	0.4736			20	0.5866	0.4841			20	0.7894	0.4644			20	0.7644	0.4673			20	0.7061	0.4743			20	0.8	0.4784			20	0.7273	0.4894			20	0.6707	0.488
25	0.71	0.4766			25	0.6577	0.4733			25	0.5952	0.4824			25	0.8097	0.4769			25	0.7769	0.448			25	0.71	0.4736			25	0.8065	0.4851			25	0.7417	0.4849			25	0.6886	0.4933
30	0.7007	0.4726			30	0.6638	0.4665			30	0.5924	0.4907			30	0.8311	0.4637			30	0.7852	0.4679			30	0.7128	0.4768			30	0.8045	0.4814			30	0.7613	0.4848			30	0.7053	0.4859
35	0.7209	0.4767			35	0.6642	0.4643			35	0.6088	0.4808			35	0.8248	0.4733			35	0.7896	0.4642			35	0.7367	0.4701			35	0.8141	0.4916			35	0.7752	0.4724			35	0.7152	0.4813
40	0.7255	0.4695			40	0.685	0.4632			40	0.5949	0.4774			40	0.8405	0.4727			40	0.8042	0.4669			40	0.7617	0.4777			40	0.8155	0.4969			40	0.7713	0.4904			40	0.728	0.4846
5	0.6791	0.4736			5	0.6491	0.4614			5	0.5886	0.4772			5	0.6917	0.4805			5	0.6484	0.4674			5	0.6138	0.4806			5	0.7255	0.4865			5	0.6709	0.4876			5	0.6194	0.4814
10	0.6955	0.4673			10	0.6634	0.4815			10	0.5965	0.496			10	0.7565	0.4655			10	0.7254	0.4695			10	0.6679	0.4788			10	0.7565	0.4857			10	0.6911	0.4845			10	0.6473	0.4813
15	0.6795	0.4758			15	0.6599	0.4769			15	0.6035	0.4743			15	0.7955	0.4653			15	0.7552	0.4634			15	0.7094	0.4822			15	0.7885	0.4739			15	0.7341	0.4895			15	0.6662	0.491
20	0.7101	0.4681			20	0.6725	0.4635			20	0.5952	0.4759			20	0.7852	0.4713			20	0.7729	0.4655			20	0.719	0.4762			20	0.8079	0.4903			20	0.7467	0.4822			20	0.6826	0.4908
25	0.7088	0.4791			25	0.6615	0.4662			25	0.601	0.4746			25	0.8064	0.4714			25	0.7707	0.4703			25	0.7132	0.4862			25	0.8114	0.4847			25	0.7475	0.4854			25	0.6998	0.4798
30	0.7231	0.4807			30	0.669	0.4674			30	0.5966	0.4814			30	0.8149	0.4686			30	0.7773	0.4664			30	0.7325	0.4912			30	0.8127	0.4821			30	0.75	0.4882			30	0.7089	0.472
35	0.7213	0.4688			35	0.6845	0.4644			35	0.5908	0.4786			35	0.8156	0.4771			35	0.805	0.4711			35	0.7277	0.4788			35	0.8145	0.4821			35	0.7823	0.49			35	0.7351	0.4935
40	0.726	0.4663			40	0.6811	0.4784			40	0.5992	0.4801			40	0.8224	0.4775			40	0.8085	0.4546			40	0.7491	0.4872			40	0.812	0.4829			40	0.7683	0.4983			40	0.7433	0.4944
5	0.6927	0.477			5	0.6551	0.4763			5	0.5836	0.4856			5	0.688	0.4768			5	0.6545	0.4605			5	0.6103	0.4736			5	0.7335	0.4868			5	0.6554	0.475			5	0.6185	0.4855
10	0.6944	0.486			10	0.6617	0.4732			10	0.595	0.4899			10	0.7605	0.4657			10	0.727	0.4647			10	0.6575	0.481			10	0.7529	0.485			10	0.7012	0.4827			10	0.6443	0.488
15	0.6963	0.47			15	0.6791	0.4565			15	0.6024	0.4798			15	0.7942	0.4658			15	0.7577	0.4818			15	0.6782	0.4801			15	0.7806	0.4832			15	0.7073	0.4805			15	0.6756	0.4838
20	0.6967	0.4733			20	0.6726	0.4637			20	0.5971	0.4733			20	0.7899	0.471			20	0.7639	0.4595			20	0.7013	0.4733			20	0.8116	0.4802			20	0.7467	0.4758			20	0.6799	0.4764
25	0.7004	0.4641			25	0.663	0.4805			25	0.5981	0.4843			25	0.8282	0.4747			25	0.7764	0.4669			25	0.7337	0.4773			25	0.8155	0.486			25	0.7818	0.4755			25	0.6926	0.4886
30	0.707	0.4757			30	0.6862	0.4655			30	0.6029	0.4803			30	0.8206	0.4667			30	0.8112	0.4586			30	0.7227	0.4769			30	0.8184	0.4799			30	0.7631	0.4831			30	0.7189	0.4886
35	0.7126	0.4818			35	0.677	0.4718			35	0.5916	0.4862			35	0.8127	0.4814			35	0.7915	0.4687			35	0.7364	0.4751			35	0.8184	0.4809			35	0.7843	0.4899			35	0.7286	0.4791
40	0.7227	0.4704			40	0.6843	0.4709			40	0.6143	0.4751			40	0.8243	0.4675			40	0.8098	0.4591			40	0.7467	0.483			40	0.828	0.4896			40	0.7791	0.4852			40	0.7197	0.472
5	0.6711	0.4797			5	0.6567	0.4761			5	0.5846	0.4921			5	0.6889	0.4742			5	0.664	0.461			5	0.5997	0.4843			5	0.725	0.4878			5	0.6666	0.4839			5	0.6148	0.486
10	0.6962	0.4766			10	0.661	0.471			10	0.6	0.4751			10	0.749	0.4618			10	0.7267	0.4741			10	0.6689	0.4817			10	0.7705	0.4909			10	0.6919	0.4908			10	0.6302	0.4895
15	0.7018	0.4849			15	0.6567	0.4728			15	0.6018	0.4921			15	0.7742	0.4602			15	0.7472	0.4643			15	0.6845	0.4764			15	0.7828	0.4895			15	0.7205	0.4738			15	0.6587	0.486
20	0.7075	0.4687			20	0.6602	0.4685			20	0.594	0.4805			20	0.7891	0.4644			20	0.7711	0.453			20	0.7122	0.4705			20	0.7972	0.484			20	0.7459	0.4751			20	0.6744	0.4983
25	0.7119	0.4789			25	0.6719	0.4767			25	0.5852	0.4816			25	0.81	0.4668			25	0.7895	0.4654			25	0.7275	0.4858			25	0.8077	0.4804			25	0.7486	0.4766			25	0.7092	0.494
30	0.7059	0.4646			30	0.6648	0.4725			30	0.6041	0.4741			30	0.8276	0.459			30	0.789	0.4643			30	0.7311	0.4839			30	0.8152	0.4733			30	0.7695	0.4729			30	0.7151	0.4885
35	0.7159	0.4701			35	0.6781	0.4749			35	0.5971	0.489			35	0.837	0.4735			35	0.8039	0.4707			35	0.7331	0.4792			35	0.8177	0.4761			35	0.7785	0.4836			35	0.7402	0.4802
40	0.7253	0.4746			40	0.6988	0.4683			40	0.6092	0.485			40	0.8337	0.46			40	0.7948	0.4775			40	0.75	0.4703			40	0.8158	0.4758			40	0.7779	0.5054			40	0.7152	0.4875
5	0.6908	0.467			5	0.6549	0.4767			5	0.5886	0.4954			5	0.6918	0.4567			5	0.6632	0.4609			5	0.5944	0.4741			5	0.7411	0.4719			5	0.6546	0.494			5	0.6043	0.487
10	0.7005	0.4816			10	0.6662	0.4766			10	0.604	0.4814			10	0.7513	0.4783			10	0.7177	0.4649			10	0.6675	0.4864			10	0.7604	0.4854			10	0.6841	0.4771			10	0.6298	0.4777
15	0.6934	0.4911			15	0.6588	0.4691			15	0.599	0.4783			15	0.7758	0.4821			15	0.7448	0.4611			15	0.7021	0.471			15	0.8003	0.48			15	0.7147	0.483			15	0.6734	0.4903
20	0.6876	0.4789			20	0.6603	0.4658			20	0.5973	0.4851			20	0.794	0.4717			20	0.7609	0.4718			20	0.72	0.4796			20	0.7903	0.4911			20	0.7478	0.4739			20	0.6925	0.4828
25	0.7063	0.4724			25	0.6679	0.4757			25	0.5931	0.4834			25	0.8072	0.4733			25	0.7593	0.4691			25	0.7192	0.4974			25	0.7937	0.4875			25	0.7585	0.4861			25	0.6956	0.48
30	0.7089	0.4789			30	0.669	0.4764			30	0.6009	0.4877			30	0.8192	0.4639			30	0.7953	0.4722			30	0.7185	0.4831			30	0.8097	0.4859			30	0.7733	0.4843			30	0.7136	0.4946
35	0.7079	0.4742			35	0.6725	0.4759			35	0.6037	0.4752			35	0.8189	0.4878			35	0.7799	0.4683			35	0.7406	0.4848			35	0.8103	0.4751			35	0.7763	0.4792			35	0.7147	0.4761
40	0.7198	0.4713			40	0.688	0.4802			40	0.5974	0.4954			40	0.8168	0.4634			40	0.7998	0.4657			40	0.7438	0.4769			40	0.8137	0.4781			40	0.782	0.4866			40	0.738	0.4876
5	0.6796	0.4697			5	0.6638	0.4804			5	0.5824	0.4868			5	0.6911	0.4628			5	0.6437	0.4698			5	0.6125	0.4777			5	0.727	0.483			5	0.6557	0.4743			5	0.613	0.478
10	0.7019	0.4801			10	0.6593	0.4705			10	0.5911	0.4884			10	0.7642	0.4706			10	0.7076	0.4691			10	0.6674	0.4725			10	0.7557	0.488			10	0.6895	0.4788			10	0.6403	0.4894
15	0.6942	0.4708			15	0.6513	0.4742			15	0.6072	0.4828			15	0.7889	0.4637			15	0.7665	0.4635			15	0.6931	0.4811			15	0.7879	0.4806			15	0.7156	0.4871			15	0.6696	0.501
20	0.6981	0.4716			20	0.6653	0.476			20	0.5876	0.4762			20	0.8037	0.4675			20	0.7785	0.4727			20	0.7027	0.4661			20	0.7991	0.4932			20	0.7498	0.4787			20	0.691	0.4891
25	0.7079	0.4781			25	0.6663	0.4641			25	0.5969	0.4838			25	0.8025	0.4705			25	0.7674	0.4659			25	0.7391	0.4917			25	0.7996	0.4812			25	0.7415	0.4857			25	0.7021	0.488
30	0.7062	0.4857			30	0.6869	0.4584			30	0.5985	0.484			30	0.8157	0.475			30	0.7904	0.4698			30	0.7196	0.4912			30	0.8204	0.4879			30	0.7668	0.4835			30	0.6953	0.4873
35	0.7136	0.4775			35	0.6766	0.4703			35	0.5991	0.4855			35	0.8162	0.4785			35	0.7927	0.458			35	0.7431	0.4757			35	0.8181	0.4788			35	0.7797	0.4746			35	0.7139	0.4832
40	0.7263	0.4768			40	0.6903	0.4663			40	0.604	0.4832			40	0.8365	0.4663			40	0.8109	0.4797			40	0.7622	0.4796			40	0.821	0.4818			40	0.7809	0.4827			40	0.7292	0.4838
5	0.6654	0.4811			5	0.6557	0.4788			5	0.5967	0.4879			5	0.6829	0.4748			5	0.6517	0.4742			5	0.5984	0.494			5	0.7295	0.467			5	0.6736	0.4886			5	0.6118	0.4907
10	0.6874	0.4729			10	0.6626	0.4624			10	0.609	0.4799			10	0.7499	0.481			10	0.7262	0.4724			10	0.6709	0.4753			10	0.7587	0.4814			10	0.6992	0.479			10	0.6393	0.4908
15	0.7014	0.4855			15	0.6562	0.4652			15	0.5993	0.4876			15	0.7686	0.4641			15	0.7522	0.4735			15	0.7184	0.4754			15	0.7828	0.4792			15	0.7247	0.4794			15	0.6701	0.4897
20	0.7045	0.4778			20	0.6797	0.4705			20	0.6054	0.4972			20	0.8115	0.4608			20	0.7657	0.4638			20	0.7248	0.4732			20	0.8139	0.4719			20	0.7497	0.4793			20	0.6805	0.4948
25	0.7038	0.4741			25	0.6653	0.4631			25	0.5928	0.4666			25	0.8227	0.4779			25	0.7746	0.4692			25	0.7208	0.4819			25	0.7997	0.481			25	0.7411	0.4802			25	0.6814	0.4898
30	0.7111	0.4805			30	0.6705	0.4594			30	0.6026	0.4805			30	0.7999	0.4759			30	0.7949	0.4681			30	0.7257	0.49			30	0.8081	0.4898			30	0.773	0.4984			30	0.7249	0.4889
35	0.7221	0.4746			35	0.684	0.4715			35	0.5978	0.4857			35	0.805	0.4642			35	0.7852	0.4706			35	0.7381	0.4748			35	0.8085	0.4767			35	0.7662	0.4933			35	0.7094	0.4774
40	0.7248	0.4667			40	0.6916	0.4766			40	0.6064	0.4853			40	0.8358	0.4699			40	0.799	0.4571			40	0.7405	0.4881			40	0.8202	0.48			40	0.7712	0.4828			40	0.731	0.4773
5	0.6782	0.4668			5	0.6616	0.4702			5	0.6025	0.4793			5	0.7112	0.4625			5	0.6614	0.4667			5	0.6195	0.4867			5	0.7247	0.4747			5	0.6659	0.4789			5	0.6127	0.4868
10	0.6933	0.4769			10	0.6735	0.4679			10	0.5868	0.4811			10	0.7406	0.4823			10	0.7129	0.4664			10	0.6799	0.4746			10	0.751	0.4846			10	0.6956	0.4861			10	0.6298	0.4863
15	0.6972	0.4685			15	0.6533	0.477			15	0.5966	0.4823			15	0.7726	0.4758			15	0.7346	0.466			15	0.6903	0.4752			15	0.7932	0.4889			15	0.7256	0.4836			15	0.687	0.483
20	0.7167	0.4723			20	0.6732	0.4833			20	0.6026	0.4778			20	0.8102	0.4725			20	0.7602	0.4633			20	0.6956	0.4813			20	0.8034	0.4783			20	0.7461	0.49			20	0.6774	0.4845
25	0.7011	0.4743			25	0.669	0.4646			25	0.5905	0.4734			25	0.7942	0.473			25	0.7782	0.45			25	0.7281	0.4886			25	0.802	0.4801			25	0.7628	0.4712			25	0.6856	0.4887
30	0.7005	0.481			30	0.6666	0.48			30	0.6006	0.4775			30	0.8157	0.4815			30	0.7981	0.4753			30	0.7319	0.4772			30	0.8121	0.4798			30	0.7619	0.4782			30	0.7238	0.4836
35	0.7161	0.4738			35	0.6819	0.4693			35	0.6012	0.4862			35	0.8182	0.4752			35	0.7839	0.4623			35	0.731	0.4766			35	0.8172	0.4879			35	0.7742	0.4863			35	0.7174	0.4869
40	0.7148	0.4687			40	0.6925	0.4731			40	0.6107	0.4918			40	0.8281	0.4746			40	0.8034	0.463			40	0.7545	0.4873			40	0.823	0.4793			40	0.7772	0.4926			40	0.7293	0.4905
5	0.6714	0.4731			5	0.6447	0.4648			5	0.5878	0.4888			5	0.681	0.4699			5	0.6539	0.4583			5	0.6003	0.4779			5	0.7293	0.4806			5	0.6712	0.4778			5	0.6141	0.4884
10	0.6841	0.472			10	0.6488	0.4658			10	0.5904	0.4828			10	0.7513	0.4616			10	0.7176	0.4744			10	0.6634	0.4765			10	0.7631	0.4799			10	0.7063	0.482			10	0.636	0.4966
15	0.6891	0.4796			15	0.6655	0.4796			15	0.6078	0.4858			15	0.7804	0.474			15	0.7705	0.4657			15	0.6923	0.4918			15	0.7792	0.4756			15	0.7253	0.4769			15	0.6604	0.492
20	0.7048	0.4781			20	0.6717	0.4507			20	0.5927	0.4846			20	0.7846	0.4724			20	0.7749	0.4594			20	0.7119	0.4923			20	0.804	0.4845			20	0.7352	0.4902			20	0.6759	0.4888
25	0.69	0.4751			25	0.6691	0.4755			25	0.5993	0.4806			25	0.7934	0.4689			25	0.7867	0.4654			25	0.7315	0.4817			25	0.8051	0.4725			25	0.7463	0.4855			25	0.6934	0.4799
30	0.7131	0.4738			30	0.6813	0.4714			30	0.5967	0.487			30	0.8286	0.4695			30	0.7845	0.457			30	0.7277	0.483			30	0.8122	0.4858			30	0.7579	0.4771			30	0.7224	0.4913
35	0.7097	0.4812			35	0.6801	0.4827			35	0.5979	0.4931			35	0.8062	0.4793			35	0.7907	0.4665			35	0.7397	0.4844			35	0.8285	0.4835			35	0.7804	0.4893			35	0.722	0.4812
40	0.7259	0.4738			40	0.6829	0.4715			40	0.6063	0.4848			40	0.8151	0.471			40	0.8084	0.46			40	0.749	0.4788			40	0.8177	0.4845			40	0.7923	0.4713			40	0.7451	0.4921
5	0.6853	0.479			5	0.6557	0.4803			5	0.5867	0.4809			5	0.6901	0.4822			5	0.6698	0.457			5	0.6049	0.4768			5	0.7255	0.489			5	0.6699	0.4817			5	0.6095	0.4844
10	0.6983	0.4671			10	0.6634	0.473			10	0.6057	0.4805			10	0.7318	0.4729			10	0.7088	0.4615			10	0.663	0.4783			10	0.7359	0.4846			10	0.6943	0.4826			10	0.6352	0.4872
15	0.7115	0.4726			15	0.6633	0.4712			15	0.6055	0.4786			15	0.7929	0.4741			15	0.7305	0.4633			15	0.6897	0.4844			15	0.7905	0.4844			15	0.7069	0.4772			15	0.6645	0.4901
20	0.707	0.4724			20	0.6573	0.4658			20	0.6042	0.4851			20	0.7965	0.4795			20	0.7739	0.454			20	0.7174	0.4853			20	0.8063	0.4914			20	0.7445	0.4784			20	0.6834	0.4894
25	0.6981	0.4774			25	0.6723	0.4726			25	0.5874	0.4798			25	0.8112	0.4531			25	0.7575	0.4635			25	0.7202	0.4628			25	0.8152	0.4857			25	0.7599	0.4811			25	0.688	0.4836
30	0.7093	0.48			30	0.6745	0.4703			30	0.591	0.4808			30	0.8046	0.4698			30	0.7872	0.4698			30	0.7285	0.4779			30	0.8078	0.4814			30	0.7689	0.4889			30	0.7161	0.4786
35	0.7241	0.4794			35	0.685	0.4729			35	0.605	0.476			35	0.8109	0.4818			35	0.8074	0.4623			35	0.7263	0.4845			35	0.8273	0.4877			35	0.7591	0.482			35	0.7206	0.4952
40	0.7256	0.4802			40	0.6935	0.4787			40	0.6094	0.4716			40	0.8381	0.4697			40	0.7992	0.4837			40	0.7449	0.4762			40	0.8238	0.48			40	0.7986	0.4863			40	0.7407	0.4896
5	0.6726	0.4875			5	0.6595	0.4618			5	0.5787	0.4776			5	0.6653	0.4609			5	0.6751	0.472			5	0.604	0.4752			5	0.7279	0.4786			5	0.6703	0.4862			5	0.6171	0.4951
10	0.6954	0.4664			10	0.6561	0.4719			10	0.6063	0.4917			10	0.7635	0.4827			10	0.7068	0.4726			10	0.6594	0.4753			10	0.7579	0.4847			10	0.6921	0.4835			10	0.6464	0.4823
15	0.6931	0.4807			15	0.6583	0.4787			15	0.6148	0.4818			15	0.7924	0.4719			15	0.7566	0.4538			15	0.6795	0.4811			15	0.7775	0.4669			15	0.7275	0.4834			15	0.6756	0.4866
20	0.7015	0.4766			20	0.6677	0.4703			20	0.6121	0.4785			20	0.7853	0.4651			20	0.7761	0.466			20	0.7063	0.4785			20	0.7985	0.4861			20	0.7425	0.4803			20	0.6936	0.4835
25	0.7044	0.4789			25	0.6617	0.4662			25	0.5936	0.4802			25	0.8006	0.4766			25	0.7779	0.4593			25	0.7225	0.483			25	0.804	0.4818			25	0.7588	0.4816			25	0.6942	0.4889
30	0.7159	0.4653			30	0.661	0.4725			30	0.587	0.4904			30	0.8097	0.4708			30	0.7824	0.477			30	0.7351	0.4862			30	0.803	0.4761			30	0.7576	0.487			30	0.7085	0.482
35	0.7052	0.4715			35	0.6678	0.4738			35	0.5964	0.485			35	0.8057	0.4696			35	0.798	0.4639			35	0.742	0.4781			35	0.8218	0.477			35	0.7834	0.4745			35	0.7242	0.4794
40	0.7331	0.4775			40	0.6881	0.4813			40	0.6039	0.482			40	0.8404	0.4753			40	0.8022	0.4597			40	0.7526	0.4793			40	0.8167	0.4856			40	0.7843	0.4807			40	0.7504	0.4811
5	0.6793	0.4718			5	0.6593	0.4841			5	0.5904	0.4858			5	0.6702	0.4746			5	0.658	0.4678			5	0.608	0.4815			5	0.7278	0.4693			5	0.6687	0.4902			5	0.6136	0.4957
10	0.6868	0.4728			10	0.6726	0.4651			10	0.5894	0.4821			10	0.7416	0.4797			10	0.7227	0.4799			10	0.6574	0.4892			10	0.7722	0.4841			10	0.6939	0.4836			10	0.6352	0.4903
15	0.7037	0.4779			15	0.6611	0.4812			15	0.6035	0.4761			15	0.8028	0.4651			15	0.7654	0.4648			15	0.6877	0.4802			15	0.7866	0.4815			15	0.7138	0.4881			15	0.6616	0.4829
20	0.6974	0.4707			20	0.6695	0.4686			20	0.5881	0.4839			20	0.7953	0.4774			20	0.7766	0.4517			20	0.697	0.4863			20	0.8029	0.4846			20	0.7456	0.4771			20	0.6805	0.4781
25	0.7057	0.4827			25	0.6628	0.4722			25	0.5943	0.4811			25	0.8149	0.4773			25	0.7669	0.4704			25	0.7359	0.4802			25	0.8032	0.4887			25	0.7383	0.489			25	0.6909	0.4912
30	0.7056	0.4777			30	0.6706	0.4751			30	0.6006	0.4791			30	0.8253	0.4559			30	0.7892	0.4628			30	0.719	0.4837			30	0.8018	0.4825			30	0.7684	0.4872			30	0.7183	0.4888
35	0.719	0.4725			35	0.6935	0.4739			35	0.6051	0.486			35	0.8233	0.4684			35	0.7896	0.4605			35	0.7394	0.4813			35	0.8176	0.4825			35	0.765	0.4854			35	0.7164	0.4947
40	0.7185	0.4693			40	0.6884	0.4812			40	0.6141	0.4832			40	0.8514	0.4754			40	0.7963	0.46			40	0.7508	0.4737			40	0.8199	0.4787			40	0.7813	0.48			40	0.7386	0.4915
5	0.6755	0.4684			5	0.6474	0.4742			5	0.5814	0.489			5	0.6993	0.4819			5	0.6541	0.46			5	0.6045	0.4705			5	0.7506	0.4881			5	0.6853	0.4794			5	0.6033	0.484
10	0.6889	0.4693			10	0.6691	0.4739			10	0.6013	0.4824			10	0.7574	0.4658			10	0.7049	0.4715			10	0.6644	0.486			10	0.7582	0.4802			10	0.6845	0.4797			10	0.6263	0.4917
15	0.705	0.4779			15	0.664	0.4638			15	0.5901	0.4827			15	0.7825	0.4698			15	0.753	0.4723			15	0.6886	0.4945			15	0.7953	0.4874			15	0.7303	0.4923			15	0.6627	0.4877
20	0.7022	0.4728			20	0.6643	0.4767			20	0.5875	0.4848			20	0.7974	0.4742			20	0.7609	0.4591			20	0.7072	0.4947			20	0.7984	0.4691			20	0.7365	0.4898			20	0.6782	0.4841
25	0.7034	0.4775			25	0.6752	0.4832			25	0.6005	0.4898			25	0.7968	0.4688			25	0.7691	0.4581			25	0.7161	0.4783			25	0.8097	0.4847			25	0.762	0.4807			25	0.7022	0.4865
30	0.7123	0.4807			30	0.6723	0.4719			30	0.6011	0.4898			30	0.8095	0.4733			30	0.7902	0.4658			30	0.7324	0.4837			30	0.8083	0.4877			30	0.7733	0.4926			30	0.7152	0.4878
35	0.717	0.4651			35	0.6748	0.4787			35	0.6057	0.4797			35	0.7958	0.4769			35	0.7988	0.4617			35	0.7321	0.4859			35	0.8197	0.4794			35	0.7645	0.4795			35	0.7237	0.4885
40	0.7248	0.4703			40	0.6967	0.4716			40	0.6126	0.4818			40	0.8299	0.4807			40	0.8056	0.4612			40	0.752	0.4774			40	0.8243	0.4839			40	0.7789	0.4878			40	0.7368	0.4746
5	0.6755	0.4807			5	0.6568	0.4726			5	0.5887	0.4699			5	0.7024	0.4647			5	0.6635	0.4553			5	0.6215	0.4728			5	0.7291	0.4795			5	0.6696	0.4813			5	0.6074	0.4931
10	0.6998	0.477			10	0.6645	0.4697			10	0.5832	0.4819			10	0.7448	0.4746			10	0.7196	0.4647			10	0.6659	0.4757			10	0.749	0.479			10	0.6934	0.4858			10	0.6386	0.4827
15	0.6989	0.4665			15	0.6478	0.4769			15	0.584	0.4839			15	0.7833	0.4603			15	0.7666	0.4722			15	0.6958	0.4829			15	0.7851	0.475			15	0.7146	0.4853			15	0.6638	0.4831
20	0.7029	0.4767			20	0.6675	0.4719			20	0.6047	0.4783			20	0.7875	0.4752			20	0.766	0.4766			20	0.6983	0.4793			20	0.8114	0.4874			20	0.7621	0.4884			20	0.6891	0.4894
25	0.7096	0.4769			25	0.6746	0.4708			25	0.5871	0.4792			25	0.7966	0.4692			25	0.7696	0.4679			25	0.709	0.4828			25	0.7956	0.4839			25	0.7652	0.4731			25	0.6821	0.4829
30	0.717	0.4755			30	0.6645	0.4678			30	0.5997	0.4776			30	0.8261	0.4695			30	0.7964	0.4694			30	0.7323	0.4772			30	0.8068	0.4811			30	0.7755	0.4876			30	0.7123	0.4893
35	0.7169	0.4697			35	0.68	0.4658			35	0.608	0.4717			35	0.8237	0.4791			35	0.7839	0.4664			35	0.7263	0.4865			35	0.8145	0.4803			35	0.7533	0.4821			35	0.7312	0.4795
40	0.7254	0.4783			40	0.6854	0.4699			40	0.6076	0.4871			40	0.8404	0.4733			40	0.7954	0.4677			40	0.7517	0.476			40	0.815	0.4898			40	0.775	0.4807			40	0.7357	0.4897
5	0.6694	0.4822			5	0.6462	0.4681			5	0.5901	0.4753			5	0.6932	0.4806			5	0.6647	0.4587			5	0.593	0.4791			5	0.739	0.4851			5	0.6765	0.479			5	0.6022	0.4893
10	0.6915	0.4651			10	0.6578	0.4695			10	0.5859	0.4992			10	0.7305	0.4651			10	0.7163	0.475			10	0.6639	0.4822			10	0.7595	0.4749			10	0.7039	0.4799			10	0.6448	0.4874
15	0.6901	0.4845			15	0.6533	0.4691			15	0.592	0.4812			15	0.7792	0.4709			15	0.759	0.4602			15	0.6884	0.4905			15	0.777	0.4722			15	0.7252	0.4805			15	0.6694	0.487
20	0.7023	0.4795			20	0.6751	0.4707			20	0.5916	0.4832			20	0.7879	0.4748			20	0.7644	0.4588			20	0.7132	0.4803			20	0.813	0.469			20	0.7497	0.4783			20	0.6831	0.4926
25	0.7152	0.4844			25	0.6648	0.4699			25	0.5968	0.4999			25	0.8067	0.4717			25	0.7791	0.4558			25	0.7118	0.4757			25	0.7956	0.488			25	0.7565	0.4729			25	0.6856	0.4853
30	0.6955	0.473			30	0.668	0.457			30	0.5916	0.4948			30	0.8091	0.4612			30	0.7977	0.4729			30	0.7329	0.4749			30	0.8156	0.4786			30	0.7673	0.4768			30	0.7155	0.4917
35	0.7263	0.4763			35	0.677	0.4632			35	0.6044	0.4794			35	0.8173	0.4667			35	0.7965	0.4666			35	0.7294	0.487			35	0.8137	0.4849			35	0.772	0.4822			35	0.7097	0.4794
40	0.7144	0.4769			40	0.6829	0.4764			40	0.6131	0.4762			40	0.8355	0.4652			40	0.7971	0.4591			40	0.7493	0.4854			40	0.8166	0.4804			40	0.7877	0.4862			40	0.7407	0.4857
5	0.6722	0.4715			5	0.6467	0.46			5	0.5746	0.4807			5	0.7121	0.465			5	0.6699	0.4635			5	0.6143	0.4836			5	0.7399	0.4691			5	0.6763	0.4885			5	0.6209	0.4859
10	0.6887	0.4721			10	0.6654	0.4729			10	0.6053	0.4877			10	0.7391	0.484			10	0.7136	0.4824			10	0.6462	0.4777			10	0.7592	0.4779			10	0.7001	0.4797			10	0.6247	0.4924
15	0.7001	0.485			15	0.6658	0.4743			15	0.5873	0.4821			15	0.7951	0.48			15	0.7575	0.4724			15	0.6981	0.4845			15	0.7835	0.4738			15	0.7252	0.4861			15	0.668	0.4843
20	0.706	0.4755			20	0.6653	0.473			20	0.5962	0.4868			20	0.7863	0.4725			20	0.765	0.4575			20	0.7107	0.4714			20	0.801	0.48			20	0.7493	0.4823			20	0.6888	0.4839
25	0.6977	0.4696			25	0.6682	0.4676			25	0.5963	0.4899			25	0.7908	0.4662			25	0.7715	0.4707			25	0.7396	0.4788			25	0.8064	0.4891			25	0.7584	0.4741			25	0.702	0.4814
30	0.7064	0.4727			30	0.6627	0.4531			30	0.5957	0.4833			30	0.8124	0.4739			30	0.7862	0.4679			30	0.7391	0.4856			30	0.8107	0.48			30	0.7652	0.4848			30	0.7257	0.4752
35	0.7137	0.4807			35	0.6751	0.4622			35	0.6012	0.483			35	0.8383	0.4799			35	0.7999	0.4644			35	0.7454	0.484			35	0.8112	0.4854			35	0.7768	0.4829			35	0.7065	0.4864
40	0.7281	0.4685			40	0.6912	0.4688			40	0.6094	0.4851			40	0.8477	0.4654			40	0.7907	0.473			40	0.7638	0.487			40	0.8161	0.4902			40	0.7709	0.4939			40	0.7406	0.4889
5	0.6896	0.4644			5	0.6437	0.4747			5	0.5776	0.483			5	0.682	0.4641			5	0.653	0.4625			5	0.6049	0.4914			5	0.7448	0.4781			5	0.6704	0.4896			5	0.6173	0.4808
10	0.6925	0.4699			10	0.6659	0.4714			10	0.5918	0.4819			10	0.7453	0.4626			10	0.7215	0.4514			10	0.6392	0.4793			10	0.7477	0.4756			10	0.6978	0.4936			10	0.6565	0.4974
15	0.6861	0.4796			15	0.6679	0.4816			15	0.5916	0.4727			15	0.8062	0.4624			15	0.749	0.4681			15	0.6986	0.477			15	0.7832	0.4808			15	0.7186	0.4799			15	0.6776	0.4863
20	0.7051	0.4803			20	0.6636	0.48			20	0.6003	0.4724			20	0.7949	0.4759			20	0.7849	0.4618			20	0.6945	0.4853			20	0.7864	0.4762			20	0.7477	0.474			20	0.6791	0.4749
25	0.7069	0.4834			25	0.6623	0.4665			25	0.5903	0.4836			25	0.7927	0.4688			25	0.7728	0.4693			25	0.7297	0.4914			25	0.8014	0.4745			25	0.7549	0.4788			25	0.7002	0.4834
30	0.7099	0.4737			30	0.6668	0.4583			30	0.5947	0.4791			30	0.8163	0.469			30	0.7881	0.457			30	0.7228	0.4767			30	0.8078	0.4764			30	0.7653	0.4823			30	0.7098	0.488
35	0.7123	0.4746			35	0.6784	0.4683			35	0.5933	0.4855			35	0.8185	0.4698			35	0.79	0.4731			35	0.7377	0.4862			35	0.8106	0.4903			35	0.7778	0.4856			35	0.7212	0.4899
40	0.7262	0.4628			40	0.6909	0.4581			40	0.6075	0.4786			40	0.8232	0.4662			40	0.8039	0.4729			40	0.754	0.48			40	0.8189	0.4788			40	0.7823	0.4766			40	0.7302	0.4785
5	0.683	0.484			5	0.6439	0.4676			5	0.5923	0.4843			5	0.6803	0.4825			5	0.6752	0.4659			5	0.6056	0.4826			5	0.7286	0.4667			5	0.6548	0.487			5	0.617	0.4755
10	0.6918	0.4712			10	0.658	0.4718			10	0.5857	0.4925			10	0.763	0.4732			10	0.7117	0.4656			10	0.6736	0.4723			10	0.7655	0.4696			10	0.6802	0.4874			10	0.6395	0.4997
15	0.6886	0.4741			15	0.6678	0.475			15	0.6081	0.4841			15	0.7897	0.4626			15	0.7559	0.4685			15	0.6896	0.476			15	0.7869	0.4713			15	0.7307	0.4811			15	0.6783	0.4825
20	0.7038	0.4783			20	0.6593	0.4691			20	0.6008	0.473			20	0.7933	0.4644			20	0.762	0.466			20	0.6975	0.4756			20	0.8001	0.4727			20	0.7447	0.4833			20	0.6843	0.4998
25	0.7089	0.4755			25	0.6753	0.4682			25	0.5863	0.4903			25	0.8048	0.4705			25	0.7833	0.4764			25	0.7085	0.4794			25	0.8182	0.4826			25	0.7516	0.4756			25	0.7002	0.4907
30	0.7082	0.4721			30	0.679	0.4792			30	0.6029	0.486			30	0.8076	0.4678			30	0.7997	0.4771			30	0.7409	0.4771			30	0.8148	0.4893			30	0.7586	0.4839			30	0.7214	0.4807
35	0.7223	0.4888			35	0.6875	0.4686			35	0.5998	0.4692			35	0.8106	0.4647			35	0.8011	0.4651			35	0.7483	0.4768			35	0.8085	0.4765			35	0.7771	0.4899			35	0.72	0.4865
40	0.7341	0.4699			40	0.6983	0.466			40	0.6101	0.4871			40	0.8187	0.4727			40	0.8066	0.4671			40	0.7425	0.4784			40	0.8252	0.4808			40	0.769	0.4857			40	0.7328	0.4836
5	0.6686	0.4717			5	0.6521	0.4762			5	0.5977	0.4813			5	0.6649	0.4742			5	0.6654	0.4486			5	0.6107	0.4754			5	0.7424	0.4771			5	0.6632	0.4833			5	0.6007	0.4831
10	0.698	0.4696			10	0.6612	0.4621			10	0.5947	0.4921			10	0.7595	0.4631			10	0.7321	0.4616			10	0.6756	0.4829			10	0.7546	0.4781			10	0.6839	0.485			10	0.6329	0.4881
15	0.7024	0.4678			15	0.6597	0.4661			15	0.6069	0.4775			15	0.7821	0.4561			15	0.7694	0.4606			15	0.6952	0.4811			15	0.7768	0.4743			15	0.7253	0.4775			15	0.6699	0.4754
20	0.7157	0.4864			20	0.6718	0.4712			20	0.601	0.4844			20	0.7984	0.484			20	0.7293	0.4535			20	0.6991	0.4693			20	0.7863	0.4802			20	0.7457	0.4893			20	0.6945	0.4897
25	0.6979	0.4787			25	0.6669	0.4688			25	0.5936	0.4834			25	0.804	0.4683			25	0.7826	0.4656			25	0.7448	0.4784			25	0.8	0.4798			25	0.7479	0.471			25	0.6856	0.4738
30	0.7116	0.4689			30	0.6707	0.4729			30	0.5968	0.4867			30	0.8174	0.4665			30	0.7993	0.464			30	0.7402	0.4777			30	0.8148	0.4821			30	0.7625	0.4821			30	0.7105	0.4906
35	0.7156	0.4766			35	0.6876	0.4675			35	0.5959	0.4838			35	0.8333	0.4744			35	0.7872	0.4634			35	0.7197	0.484			35	0.8207	0.4879			35	0.7702	0.4952			35	0.7043	0.4894
40	0.7305	0.4762			40	0.6942	0.4623			40	0.6091	0.4848			40	0.8388	0.4744			40	0.8138	0.4566			40	0.7619	0.4811			40	0.8155	0.488			40	0.7762	0.4922			40	0.7282	0.4833
5	0.6819	0.4834			5	0.6542	0.4674			5	0.5875	0.4859			5	0.6825	0.4723			5	0.6724	0.4576			5	0.6076	0.4797			5	0.7348	0.4882			5	0.6707	0.4816			5	0.6081	0.4907
10	0.6918	0.4609			10	0.6581	0.4668			10	0.5903	0.4853			10	0.7412	0.4621			10	0.7214	0.463			10	0.6695	0.4854			10	0.7484	0.4849			10	0.6946	0.4844			10	0.6409	0.4875
15	0.7045	0.4709			15	0.6601	0.4758			15	0.6068	0.4801			15	0.795	0.4745			15	0.7405	0.4661			15	0.6906	0.4876			15	0.7898	0.4777			15	0.7177	0.4819			15	0.6598	0.48
20	0.7087	0.4714			20	0.6711	0.4693			20	0.5916	0.4878			20	0.7691	0.4724			20	0.7624	0.4631			20	0.7173	0.4853			20	0.7881	0.4778			20	0.7623	0.4938			20	0.7066	0.4864
25	0.7019	0.4822			25	0.6584	0.4729			25	0.5897	0.4931			25	0.7812	0.4611			25	0.7786	0.4694			25	0.7118	0.4817			25	0.8016	0.4857			25	0.7436	0.4885			25	0.6902	0.481
30	0.7192	0.4668			30	0.6749	0.4711			30	0.6011	0.4767			30	0.8115	0.4711			30	0.7911	0.4521			30	0.7176	0.48			30	0.8124	0.4806			30	0.7751	0.4817			30	0.7187	0.4781
35	0.7208	0.4667			35	0.6753	0.4625			35	0.5954	0.4853			35	0.8067	0.4775			35	0.7927	0.4506			35	0.7392	0.4954			35	0.8126	0.4854			35	0.7823	0.4916			35	0.729	0.486
40	0.7283	0.489			40	0.6934	0.4717			40	0.6064	0.4978			40	0.8316	0.4651			40	0.8099	0.4628			40	0.7437	0.4694			40	0.8187	0.4853			40	0.7736	0.4911			40	0.74	0.4855
5	0.6757	0.4801			5	0.6486	0.4751			5	0.5872	0.4961			5	0.6847	0.4673			5	0.6711	0.4695			5	0.6047	0.478			5	0.7162	0.4787			5	0.657	0.4954			5	0.6154	0.4771
10	0.6981	0.4846			10	0.6508	0.4658			10	0.6	0.4859			10	0.7659	0.4697			10	0.7058	0.4617			10	0.675	0.4803			10	0.7668	0.4836			10	0.6873	0.482			10	0.6304	0.4924
15	0.6782	0.4732			15	0.657	0.4682			15	0.5975	0.4762			15	0.7798	0.4687			15	0.7488	0.4659			15	0.6784	0.4625			15	0.795	0.4774			15	0.7009	0.4799			15	0.6737	0.4868
20	0.7025	0.4907			20	0.6692	0.4708			20	0.592	0.4816			20	0.7931	0.4796			20	0.7789	0.4734			20	0.7008	0.4824			20	0.7976	0.482			20	0.7478	0.4721			20	0.6863	0.481
25	0.6951	0.4728			25	0.6675	0.4687			25	0.597	0.4799			25	0.8054	0.4497			25	0.771	0.4628			25	0.7314	0.4825			25	0.8031	0.4776			25	0.7644	0.4798			25	0.6801	0.4786
30	0.7035	0.4752			30	0.6785	0.4637			30	0.5991	0.4774			30	0.8248	0.4634			30	0.7958	0.4718			30	0.7233	0.4932			30	0.8067	0.4872			30	0.7804	0.4738			30	0.7055	0.4875
35	0.7176	0.4754			35	0.6866	0.4787			35	0.605	0.4882			35	0.8102	0.4765			35	0.7931	0.4566			35	0.7288	0.4786			35	0.8218	0.4867			35	0.786	0.469			35	0.7326	0.4948
40	0.7256	0.4693			40	0.6845	0.4678			40	0.6082	0.4818			40	0.8488	0.4704			40	0.8198	0.4686			40	0.7535	0.4637			40	0.8246	0.4875			40	0.7781	0.4897			40	0.7392	0.4886
5	0.6674	0.4759			5	0.6567	0.461			5	0.5877	0.4858			5	0.6737	0.4733			5	0.6593	0.4779			5	0.5964	0.4867			5	0.7431	0.4811			5	0.6571	0.4895			5	0.6061	0.4908
10	0.6901	0.4738			10	0.666	0.4793			10	0.5917	0.4796			10	0.7611	0.4703			10	0.7193	0.4769			10	0.6598	0.4803			10	0.7523	0.4814			10	0.6964	0.4846			10	0.6317	0.4809
15	0.6982	0.4682			15	0.6583	0.4729			15	0.6079	0.4874			15	0.7835	0.4662			15	0.7531	0.4704			15	0.6787	0.4755			15	0.7812	0.4768			15	0.7096	0.4915			15	0.6647	0.495
20	0.7003	0.4711			20	0.6637	0.4668			20	0.5849	0.4892			20	0.7909	0.4943			20	0.7525	0.4646			20	0.7077	0.4714			20	0.8097	0.4791			20	0.7493	0.4598			20	0.6866	0.4845
25	0.6967	0.47			25	0.6817	0.468			25	0.5909	0.4887			25	0.7977	0.474			25	0.7722	0.4677			25	0.7152	0.4834			25	0.8076	0.4843			25	0.7684	0.4838			25	0.6914	0.4871
30	0.7022	0.4705			30	0.6692	0.4805			30	0.5944	0.4929			30	0.8231	0.4745			30	0.7812	0.464			30	0.736	0.4907			30	0.8092	0.4812			30	0.7658	0.4818			30	0.7266	0.4753
35	0.7071	0.4849			35	0.6785	0.4733			35	0.5958	0.4913			35	0.826	0.4783			35	0.7825	0.4645			35	0.732	0.4813			35	0.8104	0.4929			35	0.7734	0.4801			35	0.7178	0.4948
40	0.7245	0.47			40	0.6947	0.4735			40	0.6018	0.4929			40	0.8285	0.4691			40	0.8153	0.4722			40	0.7506	0.4695			40	0.8197	0.4779			40	0.7897	0.4838			40	0.7488	0.4779
5	0.6712	0.4641			5	0.6385	0.4703			5	0.5843	0.4797			5	0.6975	0.4598			5	0.6501	0.4673			5	0.6212	0.4811			5	0.733	0.4861			5	0.6768	0.4896			5	0.6197	0.4911
10	0.6842	0.4798			10	0.6495	0.471			10	0.5881	0.4847			10	0.7174	0.4694			10	0.723	0.4714			10	0.6701	0.4743			10	0.7651	0.4893			10	0.7022	0.4892			10	0.6471	0.4785
15	0.6971	0.4715			15	0.6662	0.4713			15	0.5993	0.4768			15	0.7849	0.4638			15	0.7612	0.4743			15	0.6875	0.4762			15	0.7869	0.4776			15	0.7146	0.4769			15	0.6621	0.4999
20	0.697	0.4704			20	0.6672	0.4746			20	0.5862	0.4748			20	0.7899	0.4688			20	0.7662	0.4621			20	0.6938	0.4771			20	0.8123	0.4779			20	0.7286	0.4841			20	0.6828	0.4943
25	0.6983	0.4759			25	0.6689	0.4716			25	0.5933	0.4904			25	0.8029	0.4635			25	0.7961	0.4674			25	0.719	0.4832			25	0.8213	0.4788			25	0.7547	0.4815			25	0.6842	0.4872
30	0.7081	0.4704			30	0.6858	0.4737			30	0.5879	0.4957			30	0.8072	0.478			30	0.8025	0.4722			30	0.7459	0.4819			30	0.8126	0.4752			30	0.7517	0.4805			30	0.7259	0.4912
35	0.7182	0.473			35	0.6809	0.4592			35	0.6023	0.4768			35	0.8318	0.4766			35	0.81	0.4756			35	0.7476	0.4806			35	0.8035	0.4788			35	0.7946	0.491			35	0.7316	0.4755
40	0.7312	0.4764			40	0.6967	0.4712			40	0.5962	0.4985			40	0.8419	0.4701			40	0.8022	0.4588			40	0.7542	0.4918			40	0.8122	0.4849			40	0.7906	0.4766			40	0.7263	0.497
5	0.6862	0.4775			5	0.6448	0.4691			5	0.5958	0.4797			5	0.6938	0.4621			5	0.6685	0.4613			5	0.6097	0.4981			5	0.7294	0.4706			5	0.6599	0.4757			5	0.6271	0.4875
10	0.6839	0.48			10	0.6612	0.4698			10	0.6024	0.4752			10	0.7554	0.4727			10	0.725	0.4551			10	0.6663	0.4826			10	0.7638	0.4776			10	0.6963	0.4896			10	0.6326	0.4948
15	0.6841	0.477			15	0.6523	0.4699			15	0.5992	0.482			15	0.7792	0.4708			15	0.7618	0.4766			15	0.6825	0.4785			15	0.7853	0.4727			15	0.7239	0.4882			15	0.6696	0.494
20	0.7127	0.4632			20	0.6693	0.4734			20	0.5977	0.4745			20	0.7876	0.4675			20	0.7509	0.4591			20	0.7227	0.4863			20	0.7935	0.4865			20	0.7533	0.4815			20	0.6728	0.4839
25	0.7055	0.4768			25	0.6715	0.4703			25	0.5968	0.4798			25	0.78	0.4675			25	0.7605	0.4701			25	0.712	0.4857			25	0.8071	0.4849			25	0.7543	0.491			25	0.6817	0.4828
30	0.7183	0.4906			30	0.6737	0.4604			30	0.5916	0.4823			30	0.8217	0.4713			30	0.8004	0.4616			30	0.738	0.4831			30	0.8032	0.4862			30	0.7745	0.4844			30	0.7224	0.4819
35	0.7222	0.4762			35	0.6812	0.4682			35	0.5997	0.4868			35	0.8128	0.4707			35	0.794	0.4631			35	0.7391	0.4749			35	0.8244	0.4796			35	0.7701	0.4775			35	0.7183	0.4876
40	0.7212	0.4774			40	0.6907	0.4802			40	0.6072	0.4857			40	0.8277	0.4564			40	0.8087	0.4636			40	0.7461	0.4682			40	0.8262	0.4859			40	0.7939	0.484			40	0.7281	0.4802
5	0.6883	0.4786			5	0.6425	0.4791			5	0.5915	0.4878			5	0.6827	0.4678			5	0.6596	0.4722			5	0.6014	0.4772			5	0.7355	0.4852			5	0.6639	0.485			5	0.6069	0.4915
10	0.6979	0.4818			10	0.6658	0.4748			10	0.5995	0.4844			10	0.7474	0.4777			10	0.7247	0.4603			10	0.6593	0.478			10	0.7694	0.4854			10	0.6839	0.4803			10	0.6317	0.4926
15	0.6877	0.4725			15	0.6581	0.4801			15	0.595	0.4924			15	0.7651	0.4725			15	0.7567	0.4552			15	0.6897	0.4675			15	0.7937	0.4798			15	0.7133	0.4886			15	0.6574	0.4829
20	0.7057	0.467			20	0.6559	0.4688			20	0.5884	0.4845			20	0.783	0.4776			20	0.7706	0.4592			20	0.7062	0.4883			20	0.8036	0.481			20	0.7442	0.4811			20	0.6726	0.4913
25	0.711	0.4825			25	0.6667	0.4683			25	0.5947	0.4801			25	0.7887	0.4641			25	0.7828	0.463			25	0.7227	0.4848			25	0.8017	0.4837			25	0.7534	0.4735			25	0.6753	0.4844
30	0.7131	0.4698			30	0.6693	0.4695			30	0.5934	0.4783			30	0.8113	0.4622			30	0.7775	0.4727			30	0.7348	0.4752			30	0.8046	0.4736			30	0.7857	0.4955			30	0.7195	0.4865
35	0.727	0.4703			35	0.6828	0.4714			35	0.6001	0.4729			35	0.8161	0.4755			35	0.7884	0.4727			35	0.7299	0.4832			35	0.8104	0.4821			35	0.7737	0.4898			35	0.721	0.4839
40	0.7264	0.4675			40	0.6866	0.4705			40	0.6131	0.4768			40	0.8343	0.4701			40	0.7949	0.4634			40	0.7734	0.4775			40	0.8155	0.4859			40	0.7887	0.4843			40	0.7298	0.4859
5	0.6933	0.4802			5	0.6485	0.4791			5	0.5874	0.4834			5	0.6842	0.4669			5	0.6523	0.4688			5	0.6038	0.4828			5	0.7207	0.4759			5	0.6691	0.4883			5	0.6123	0.4902
10	0.6863	0.4797			10	0.6615	0.4654			10	0.6073	0.47			10	0.7684	0.4768			10	0.7173	0.4726			10	0.6661	0.4757			10	0.7636	0.4838			10	0.6876	0.4746			10	0.6435	0.4856
15	0.7059	0.4801			15	0.663	0.4708			15	0.5918	0.4803			15	0.7921	0.471			15	0.7503	0.4639			15	0.6891	0.479			15	0.7924	0.474			15	0.698	0.4835			15	0.6674	0.4924
20	0.6999	0.4678			20	0.6753	0.4803			20	0.597	0.4807			20	0.7909	0.4743			20	0.7712	0.4682			20	0.6977	0.4778			20	0.8075	0.4819			20	0.7563	0.4903			20	0.6798	0.494
25	0.6983	0.4866			25	0.6587	0.4757			25	0.5969	0.4927			25	0.7958	0.4667			25	0.7846	0.4734			25	0.7155	0.4861			25	0.801	0.4847			25	0.7616	0.4724			25	0.703	0.4795
30	0.7073	0.4798			30	0.6691	0.4807			30	0.5917	0.4766			30	0.8146	0.4767			30	0.7904	0.461			30	0.753	0.4753			30	0.8028	0.4931			30	0.7792	0.485			30	0.7087	0.4853
35	0.722	0.4779			35	0.6773	0.4727			35	0.5964	0.4857			35	0.8173	0.4761			35	0.7846	0.4699			35	0.7558	0.4762			35	0.8191	0.4821			35	0.768	0.4886			35	0.716	0.4929
40	0.7284	0.4798			40	0.6897	0.4646			40	0.6062	0.4769			40	0.8227	0.4691			40	0.8068	0.4583			40	0.744	0.4767			40	0.8128	0.4822			40	0.7851	0.4803			40	0.7276	0.4809
5	0.6879	0.4678			5	0.6457	0.4762			5	0.5953	0.4764			5	0.6891	0.4737			5	0.6631	0.4595			5	0.6075	0.4793			5	0.7366	0.4801			5	0.6599	0.4727			5	0.6155	0.4802
10	0.6937	0.4718			10	0.6653	0.465			10	0.5974	0.484			10	0.7478	0.4843			10	0.7164	0.4655			10	0.6534	0.4841			10	0.7624	0.4822			10	0.6832	0.4994			10	0.649	0.4806
15	0.6902	0.469			15	0.663	0.4822			15	0.5979	0.4838			15	0.7668	0.4552			15	0.7472	0.4726			15	0.6916	0.4799			15	0.7896	0.4732			15	0.7238	0.4764			15	0.6475	0.4976
20	0.7027	0.4743			20	0.665	0.4572			20	0.6122	0.482			20	0.7936	0.4771			20	0.7712	0.4621			20	0.7185	0.4843			20	0.7917	0.4763			20	0.743	0.4885			20	0.6968	0.4838
25	0.6969	0.4772			25	0.6798	0.4656			25	0.6002	0.485			25	0.7924	0.4615			25	0.7602	0.4625			25	0.731	0.4795			25	0.7975	0.4757			25	0.7601	0.4723			25	0.6892	0.4818
30	0.7018	0.4749			30	0.6693	0.4688			30	0.598	0.4823			30	0.8181	0.4768			30	0.7933	0.4671			30	0.7234	0.4732			30	0.8065	0.4908			30	0.772	0.4878			30	0.7298	0.4792
35	0.7125	0.4795			35	0.674	0.467			35	0.6009	0.4878			35	0.8206	0.4688			35	0.7823	0.4666			35	0.7337	0.4882			35	0.8107	0.4787			35	0.7658	0.4757			35	0.7209	0.474
40	0.726	0.4743			40	0.6905	0.4703			40	0.6041	0.4855			40	0.8314	0.4667			40	0.815	0.4636			40	0.7599	0.4796			40	0.8267	0.4691			40	0.7789	0.4824			40	0.7339	0.4954
5	0.6869	0.4786			5	0.6463	0.4693			5	0.584	0.4802			5	0.6893	0.4811			5	0.6605	0.4564			5	0.6166	0.4677			5	0.7422	0.4939			5	0.6657	0.4794			5	0.6083	0.495
10	0.701	0.4706			10	0.6666	0.4608			10	0.5956	0.4762			10	0.7558	0.4685			10	0.7083	0.4668			10	0.6552	0.4775			10	0.7629	0.476			10	0.6866	0.4818			10	0.6447	0.4881
15	0.6931	0.4762			15	0.6703	0.4764			15	0.6065	0.472			15	0.7927	0.473			15	0.7472	0.4577			15	0.6858	0.5057			15	0.7809	0.4843			15	0.7237	0.4879			15	0.6674	0.4883
20	0.7108	0.4741			20	0.6603	0.4729			20	0.5972	0.4843			20	0.7889	0.4688			20	0.7607	0.4579			20	0.7181	0.4796			20	0.8074	0.4902			20	0.7601	0.496			20	0.671	0.4762
25	0.6994	0.4768			25	0.6623	0.4675			25	0.5892	0.4783			25	0.804	0.48			25	0.7815	0.4636			25	0.7214	0.4828			25	0.8068	0.4767			25	0.7598	0.4785			25	0.7093	0.4935
30	0.7082	0.4797			30	0.6756	0.47			30	0.607	0.4757			30	0.8251	0.4733			30	0.7921	0.4733			30	0.7372	0.4879			30	0.7977	0.4819			30	0.7601	0.4813			30	0.714	0.4889
35	0.7114	0.4794			35	0.6787	0.4664			35	0.6012	0.481			35	0.8177	0.4762			35	0.8006	0.4677			35	0.7501	0.476			35	0.8098	0.4753			35	0.7778	0.4733			35	0.7237	0.4928
40	0.7227	0.473			40	0.6975	0.4753			40	0.614	0.48			40	0.8339	0.4696			40	0.8027	0.4572			40	0.7597	0.4701			40	0.822	0.4906			40	0.7704	0.4888			40	0.7341	0.4837
5	0.6905	0.4825			5	0.6504	0.4677			5	0.5845	0.4754			5	0.6894	0.4676			5	0.6593	0.4647			5	0.6161	0.4791			5	0.7293	0.4936			5	0.6748	0.485			5	0.6191	0.4974
10	0.7029	0.4712			10	0.6598	0.4749			10	0.5895	0.493			10	0.7589	0.4705			10	0.7189	0.4633			10	0.6518	0.4753			10	0.7647	0.479			10	0.6916	0.4801			10	0.6493	0.4941
15	0.7066	0.4629			15	0.6595	0.4569			15	0.6067	0.4769			15	0.785	0.4625			15	0.7582	0.4724			15	0.7028	0.4814			15	0.7755	0.4873			15	0.7179	0.4855			15	0.6556	0.4811
20	0.7056	0.4739			20	0.6551	0.4766			20	0.5926	0.4685			20	0.7924	0.4815			20	0.7539	0.4545			20	0.6874	0.4821			20	0.7979	0.4882			20	0.7404	0.4814			20	0.6821	0.4847
25	0.7043	0.4873			25	0.6685	0.4734			25	0.5916	0.4864			25	0.794	0.4681			25	0.7752	0.4535			25	0.7054	0.4878			25	0.8151	0.4866			25	0.7585	0.4736			25	0.7057	0.4917
30	0.7136	0.4898			30	0.6751	0.4712			30	0.6006	0.4779			30	0.8171	0.4603			30	0.7841	0.4623			30	0.7345	0.475			30	0.8081	0.4836			30	0.7584	0.4831			30	0.7139	0.4957
35	0.7138	0.4844			35	0.6859	0.4753			35	0.6056	0.4757			35	0.8239	0.4726			35	0.7941	0.4738			35	0.7467	0.4918			35	0.8197	0.4797			35	0.7658	0.4805			35	0.7157	0.4943
40	0.7326	0.4786			40	0.6952	0.4711			40	0.6158	0.4836			40	0.8283	0.4782			40	0.816	0.4618			40	0.7477	0.4781			40	0.8241	0.4742			40	0.7713	0.4813			40	0.7244	0.4869
5	0.6843	0.4708			5	0.6517	0.4704			5	0.5809	0.4885			5	0.6895	0.4644			5	0.6636	0.464			5	0.6269	0.481			5	0.7366	0.4749			5	0.6647	0.4869			5	0.6106	0.4851
10	0.6903	0.4817			10	0.6734	0.4875			10	0.5901	0.4787			10	0.7592	0.4664			10	0.733	0.4658			10	0.6608	0.4831			10	0.7592	0.4919			10	0.6944	0.4674			10	0.6401	0.487
15	0.6975	0.4821			15	0.66	0.4688			15	0.6057	0.4763			15	0.7828	0.4728			15	0.7465	0.4685			15	0.6953	0.4854			15	0.7864	0.4749			15	0.7199	0.4843			15	0.6821	0.4848
20	0.7076	0.4865			20	0.6602	0.4748			20	0.5925	0.4925			20	0.7936	0.4759			20	0.7715	0.4528			20	0.7096	0.4773			20	0.8073	0.4872			20	0.738	0.4761			20	0.6926	0.4776
25	0.7045	0.4763			25	0.669	0.4732			25	0.5962	0.4872			25	0.7981	0.4583			25	0.7748	0.4684			25	0.7269	0.4775			25	0.8031	0.4804			25	0.756	0.4841			25	0.6973	0.4825
30	0.6983	0.4761			30	0.6684	0.4712			30	0.6036	0.483			30	0.815	0.4735			30	0.7858	0.4588			30	0.7292	0.474			30	0.8075	0.4917			30	0.7694	0.4805			30	0.7242	0.485
35	0.7151	0.4857			35	0.6729	0.4692			35	0.6078	0.4837			35	0.8155	0.4728			35	0.8025	0.4714			35	0.7367	0.4686			35	0.8167	0.4788			35	0.772	0.4815			35	0.7057	0.4924
40	0.7268	0.4766			40	0.6941	0.4595			40	0.6086	0.4746			40	0.8338	0.4735			40	0.7994	0.4613			40	0.7468	0.4785			40	0.8274	0.4838			40	0.7857	0.493			40	0.73	0.484
5	0.6843	0.4796			5	0.6571	0.4591			5	0.5966	0.485			5	0.6847	0.479			5	0.6587	0.4584			5	0.6183	0.4932			5	0.7364	0.4775			5	0.6669	0.4658			5	0.6113	0.479
10	0.7082	0.4701			10	0.6466	0.482			10	0.5984	0.4704			10	0.741	0.4666			10	0.7286	0.4676			10	0.6568	0.477			10	0.7491	0.475			10	0.6951	0.4818			10	0.6433	0.4915
15	0.6955	0.4795			15	0.6682	0.4655			15	0.5877	0.4886			15	0.7671	0.4705			15	0.7434	0.4785			15	0.6921	0.4769			15	0.7819	0.4881			15	0.7178	0.4836			15	0.6595	0.4868
20	0.7114	0.4784			20	0.6678	0.4614			20	0.5957	0.4842			20	0.7755	0.4746			20	0.7764	0.4577			20	0.7041	0.4728			20	0.7972	0.4976			20	0.7391	0.484			20	0.6969	0.4791
25	0.7125	0.4822			25	0.6748	0.4696			25	0.589	0.478			25	0.8031	0.4662			25	0.7751	0.4709			25	0.7255	0.4902			25	0.8029	0.4814			25	0.7644	0.4758			25	0.7107	0.4816
30	0.7135	0.4756			30	0.6774	0.4667			30	0.6029	0.4873			30	0.8243	0.4729			30	0.7834	0.454			30	0.7167	0.4806			30	0.8148	0.4887			30	0.7657	0.4797			30	0.7162	0.4874
35	0.7135	0.4814			35	0.6765	0.4677			35	0.6052	0.4899			35	0.8297	0.4623			35	0.7889	0.4638			35	0.7439	0.4751			35	0.8125	0.4873			35	0.7791	0.4684			35	0.715	0.4716
40	0.728	0.4793			40	0.6895	0.4758			40	0.6177	0.4875			40	0.8277	0.4702			40	0.8072	0.4663			40	0.7434	0.4811			40	0.8144	0.4865			40	0.7858	0.4767			40	0.7374	0.492
5	0.6851	0.4703			5	0.6491	0.478			5	0.5824	0.4867			5	0.6962	0.4826			5	0.6753	0.4717			5	0.6002	0.4669			5	0.7323	0.4822			5	0.6702	0.4807			5	0.6144	0.4963
10	0.6951	0.4783			10	0.6603	0.4721			10	0.5949	0.4885			10	0.7382	0.4686			10	0.7127	0.4605			10	0.6614	0.4811			10	0.7542	0.4785			10	0.6889	0.4892			10	0.6411	0.4906
15	0.6992	0.4761			15	0.6705	0.4758			15	0.5856	0.4784			15	0.7906	0.4763			15	0.7512	0.4546			15	0.6871	0.4807			15	0.7942	0.4841			15	0.7193	0.4722			15	0.6751	0.4766
20	0.705	0.4652			20	0.6738	0.4692			20	0.5885	0.483			20	0.7789	0.4828			20	0.7536	0.459			20	0.7161	0.4768			20	0.7912	0.4921			20	0.7516	0.4812			20	0.69	0.4733
25	0.6981	0.4753			25	0.6703	0.4693			25	0.5916	0.4877			25	0.8107	0.4625			25	0.7539	0.4644			25	0.716	0.4753			25	0.8081	0.4875			25	0.7624	0.4888			25	0.6986	0.4766
30	0.7161	0.4732			30	0.6872	0.478			30	0.5903	0.4882			30	0.8091	0.4785			30	0.7878	0.4653			30	0.725	0.4998			30	0.8106	0.4811			30	0.7756	0.4854			30	0.7194	0.4889
35	0.7193	0.4728			35	0.6926	0.4659			35	0.6134	0.4806			35	0.8201	0.4744			35	0.8068	0.4599			35	0.7429	0.4783			35	0.819	0.4828			35	0.7813	0.4821			35	0.7153	0.4889
40	0.7271	0.4785			40	0.6875	0.4775			40	0.6185	0.4801			40	0.8314	0.4649			40	0.8211	0.4619			40	0.7539	0.4843			40	0.8204	0.4819			40	0.7878	0.4889			40	0.7293	0.4893
5	0.6804	0.4728			5	0.6389	0.4625			5	0.5804	0.4802			5	0.6881	0.4752			5	0.6476	0.4724			5	0.6109	0.4844			5	0.7243	0.4836			5	0.6736	0.4848			5	0.6125	0.472
10	0.6941	0.4642			10	0.6478	0.4773			10	0.6008	0.4891			10	0.7393	0.4688			10	0.7364	0.4566			10	0.6417	0.4797			10	0.7566	0.4713			10	0.6922	0.4788			10	0.6341	0.4809
15	0.701	0.4691			15	0.6642	0.4699			15	0.5989	0.4886			15	0.7923	0.4601			15	0.7506	0.4766			15	0.6972	0.4888			15	0.7953	0.4771			15	0.726	0.4899			15	0.6598	0.4872
20	0.6989	0.4836			20	0.6613	0.476			20	0.5951	0.4775			20	0.7835	0.4695			20	0.7675	0.4641			20	0.704	0.4915			20	0.8051	0.4771			20	0.7419	0.4849			20	0.6797	0.4879
25	0.6995	0.4687			25	0.6646	0.4654			25	0.5742	0.4857			25	0.7886	0.4693			25	0.7763	0.4519			25	0.7222	0.4848			25	0.8097	0.4772			25	0.7541	0.4912			25	0.6993	0.4839
30	0.7072	0.4837			30	0.6764	0.4616			30	0.5964	0.4918			30	0.7991	0.4774			30	0.7843	0.4648			30	0.7375	0.5016			30	0.8093	0.4801			30	0.7799	0.4806			30	0.6961	0.488
35	0.7276	0.4692			35	0.6903	0.4683			35	0.5945	0.4769			35	0.8185	0.4758			35	0.7919	0.4645			35	0.7299	0.4862			35	0.8134	0.481			35	0.7789	0.4848			35	0.7251	0.4807
40	0.7339	0.4832			40	0.6931	0.4633			40	0.6048	0.4735			40	0.822	0.4782			40	0.8073	0.4632			40	0.743	0.4701			40	0.8089	0.4812			40	0.7825	0.4873			40	0.7434	0.4831
5	0.6778	0.4832			5	0.6585	0.4725			5	0.5829	0.4749			5	0.6882	0.4892			5	0.6408	0.4736			5	0.6109	0.4837			5	0.7221	0.4725			5	0.6539	0.4867			5	0.6057	0.4923
10	0.6974	0.4755			10	0.6633	0.4711			10	0.5908	0.4927			10	0.7552	0.4687			10	0.7306	0.4679			10	0.6696	0.4712			10	0.756	0.4762			10	0.6993	0.4765			10	0.637	0.4828
15	0.6923	0.4813			15	0.6686	0.473			15	0.6023	0.485			15	0.7722	0.4633			15	0.757	0.4762			15	0.6852	0.4829			15	0.7821	0.4819			15	0.7362	0.4828			15	0.6634	0.4918
20	0.6979	0.472			20	0.6762	0.4726			20	0.6044	0.4717			20	0.8013	0.4663			20	0.7742	0.4716			20	0.6931	0.4747			20	0.8082	0.4911			20	0.7452	0.4853			20	0.6813	0.4779
25	0.7065	0.4825			25	0.6704	0.4734			25	0.5967	0.4906			25	0.8078	0.4631			25	0.7751	0.4782			25	0.7162	0.4742			25	0.8043	0.4844			25	0.744	0.4883			25	0.6997	0.4914
30	0.7167	0.4754			30	0.672	0.4742			30	0.5983	0.4908			30	0.823	0.4688			30	0.7939	0.4725			30	0.7298	0.4836			30	0.8	0.4773			30	0.7791	0.4786			30	0.7196	0.501
35	0.7167	0.4773			35	0.6802	0.4677			35	0.5977	0.4874			35	0.8271	0.4687			35	0.7919	0.4676			35	0.736	0.4877			35	0.8069	0.4837			35	0.7751	0.476			35	0.7187	0.4924
40	0.7223	0.4729			40	0.6873	0.4735			40	0.6048	0.4927			40	0.8382	0.4714			40	0.8146	0.4635			40	0.7362	0.4711			40	0.8123	0.4806			40	0.7763	0.4908			40	0.7393	0.497
5	0.6805	0.4844			5	0.6573	0.4725			5	0.5904	0.4814			5	0.6795	0.4662			5	0.6525	0.4667			5	0.6173	0.4768			5	0.7343	0.4677			5	0.6641	0.4978			5	0.6116	0.4935
10	0.6878	0.4707			10	0.6712	0.4624			10	0.5806	0.4898			10	0.7453	0.4695			10	0.7259	0.4637			10	0.6762	0.4789			10	0.7531	0.4761			10	0.6998	0.4882			10	0.6329	0.4993
15	0.6853	0.4731			15	0.6614	0.4708			15	0.5942	0.4897			15	0.7732	0.4691			15	0.7532	0.4754			15	0.6814	0.4772			15	0.7894	0.4725			15	0.7139	0.4805			15	0.6616	0.4918
20	0.7121	0.4759			20	0.6513	0.4726			20	0.6015	0.4807			20	0.7848	0.4749			20	0.7659	0.4549			20	0.7083	0.4876			20	0.8048	0.4806			20	0.7496	0.4864			20	0.6814	0.4856
25	0.7039	0.4692			25	0.6758	0.4749			25	0.5975	0.4799			25	0.7835	0.4756			25	0.7709	0.4688			25	0.7368	0.4664			25	0.7978	0.4783			25	0.7687	0.483			25	0.7058	0.4788
30	0.6988	0.489			30	0.6731	0.4787			30	0.5967	0.4712			30	0.8245	0.4755			30	0.7896	0.4689			30	0.7394	0.4889			30	0.818	0.4789			30	0.7574	0.4804			30	0.7096	0.4861
35	0.7084	0.4742			35	0.6743	0.4729			35	0.5989	0.4831			35	0.8026	0.4688			35	0.7931	0.4634			35	0.7292	0.484			35	0.81	0.4811			35	0.772	0.4941			35	0.711	0.4978
40	0.733	0.4727			40	0.6975	0.4775			40	0.6138	0.4772			40	0.8383	0.4845			40	0.808	0.4587			40	0.7437	0.4837			40	0.821	0.4824			40	0.7687	0.4859			40	0.7383	0.4724
5	0.672	0.4748			5	0.6492	0.4651			5	0.5955	0.4961			5	0.7039	0.4676			5	0.6537	0.4644			5	0.6098	0.4846			5	0.7364	0.4785			5	0.6767	0.4844			5	0.6047	0.4831
10	0.6895	0.4751			10	0.6547	0.4626			10	0.5987	0.481			10	0.7381	0.4849			10	0.7303	0.4685			10	0.6621	0.4711			10	0.7654	0.486			10	0.7119	0.4817			10	0.6399	0.481
15	0.6912	0.4585			15	0.6667	0.4761			15	0.5905	0.4865			15	0.7776	0.4747			15	0.7473	0.4557			15	0.7009	0.4724			15	0.7811	0.4698			15	0.712	0.4813			15	0.6594	0.4929
20	0.7044	0.4851			20	0.6719	0.4754			20	0.5837	0.4911			20	0.7865	0.4714			20	0.7606	0.459			20	0.7	0.4865			20	0.8013	0.4898			20	0.7406	0.4966			20	0.6786	0.4919
25	0.7081	0.466			25	0.6673	0.4589			25	0.5971	0.4782			25	0.8025	0.4691			25	0.7747	0.4599			25	0.6984	0.4795			25	0.8115	0.4722			25	0.7369	0.4807			25	0.6965	0.4902
30	0.7182	0.4693			30	0.6778	0.4711			30	0.5946	0.4815			30	0.8114	0.4627			30	0.7918	0.4666			30	0.7375	0.4812			30	0.8082	0.4756			30	0.7663	0.4883			30	0.727	0.482
35	0.72	0.4661			35	0.6839	0.4739			35	0.5962	0.4878			35	0.8142	0.4699			35	0.7867	0.468			35	0.7367	0.4798			35	0.8115	0.4768			35	0.7735	0.4784			35	0.711	0.4814
40	0.7272	0.4763			40	0.6836	0.4755			40	0.6131	0.4813			40	0.8294	0.4741			40	0.7936	0.4645			40	0.7448	0.4866			40	0.8144	0.4819			40	0.7805	0.4938			40	0.7379	0.4939
5	0.6754	0.4781			5	0.6608	0.4709			5	0.588	0.4782			5	0.6916	0.4687			5	0.6639	0.4657			5	0.5872	0.4849			5	0.7493	0.4699			5	0.6608	0.4792			5	0.6125	0.4821
10	0.6877	0.4841			10	0.6574	0.4649			10	0.595	0.4768			10	0.7375	0.4731			10	0.7307	0.4676			10	0.6493	0.4851			10	0.766	0.4861			10	0.6823	0.4837			10	0.6365	0.4958
15	0.7058	0.4708			15	0.675	0.4704			15	0.5917	0.4839			15	0.7682	0.4575			15	0.7426	0.4552			15	0.7067	0.4829			15	0.7949	0.4834			15	0.7243	0.4909			15	0.668	0.4905
20	0.7072	0.4732			20	0.6612	0.4806			20	0.6021	0.4761			20	0.7932	0.4653			20	0.7594	0.4704			20	0.7004	0.4788			20	0.7972	0.4823			20	0.7502	0.4765			20	0.6829	0.4842
25	0.7062	0.4774			25	0.6729	0.4697			25	0.5909	0.4757			25	0.8082	0.4636			25	0.7791	0.4656			25	0.7154	0.4781			25	0.8139	0.4873			25	0.7585	0.4755			25	0.6847	0.4747
30	0.7016	0.4703			30	0.6694	0.4758			30	0.5945	0.488			30	0.807	0.4773			30	0.7986	0.4704			30	0.7277	0.4915			30	0.8062	0.4873			30	0.7618	0.4759			30	0.7152	0.4912
35	0.7051	0.471			35	0.6783	0.4674			35	0.5994	0.4917			35	0.8234	0.4708			35	0.7945	0.4741			35	0.735	0.4791			35	0.8121	0.4877			35	0.7732	0.475			35	0.7285	0.4855
40	0.722	0.4737			40	0.6852	0.4791			40	0.6108	0.4864			40	0.8402	0.4703			40	0.7993	0.4573			40	0.7609	0.4815			40	0.8267	0.4809			40	0.8092	0.4918			40	0.7274	0.4846
5	0.6726	0.4722			5	0.6415	0.4775			5	0.5829	0.4749			5	0.7047	0.472			5	0.6733	0.4578			5	0.5969	0.4868			5	0.7388	0.487			5	0.674	0.488			5	0.6053	0.4858
10	0.6919	0.4819			10	0.656	0.4668			10	0.6011	0.4851			10	0.7478	0.4734			10	0.7292	0.4568			10	0.6477	0.4771			10	0.7533	0.4767			10	0.7009	0.4888			10	0.6462	0.4853
15	0.6934	0.4857			15	0.6733	0.4656			15	0.5952	0.483			15	0.7851	0.4698			15	0.7515	0.4648			15	0.702	0.4703			15	0.7845	0.4808			15	0.7167	0.4841			15	0.6718	0.4812
20	0.6881	0.4749			20	0.6741	0.4638			20	0.5943	0.4781			20	0.8105	0.4844			20	0.7499	0.4703			20	0.7096	0.4759			20	0.8088	0.4907			20	0.7506	0.4858			20	0.6839	0.4882
25	0.7098	0.4729			25	0.6709	0.4695			25	0.5865	0.4802			25	0.8046	0.4622			25	0.7889	0.4594			25	0.7023	0.4811			25	0.8135	0.4671			25	0.7495	0.4877			25	0.7	0.4888
30	0.6982	0.4716			30	0.6785	0.4713			30	0.6064	0.4809			30	0.8139	0.4641			30	0.7921	0.4723			30	0.7316	0.4764			30	0.8026	0.4798			30	0.7725	0.4811			30	0.7066	0.4814
35	0.7134	0.4789			35	0.6766	0.4709			35	0.6014	0.4801			35	0.8157	0.4648			35	0.7824	0.4606			35	0.7267	0.4752			35	0.8239	0.4876			35	0.7748	0.4846			35	0.7261	0.4862
40	0.7263	0.4626			40	0.6889	0.4785			40	0.6141	0.4795			40	0.8298	0.4637			40	0.8125	0.4722			40	0.7636	0.4704			40	0.8145	0.4772			40	0.7638	0.4964			40	0.7156	0.4852
5	0.6816	0.4678			5	0.6403	0.4814			5	0.5879	0.4913			5	0.6931	0.4711			5	0.6871	0.4659			5	0.6117	0.4785			5	0.7272	0.4829			5	0.6634	0.4858			5	0.6082	0.4798
10	0.6923	0.4816			10	0.6635	0.4795			10	0.5903	0.4861			10	0.755	0.474			10	0.712	0.4728			10	0.6559	0.4868			10	0.7441	0.4749			10	0.6923	0.4835			10	0.6265	0.4931
15	0.7022	0.4792			15	0.6704	0.4726			15	0.5914	0.4827			15	0.7773	0.4738			15	0.7455	0.4628			15	0.6918	0.4755			15	0.7878	0.4816			15	0.7231	0.4868			15	0.6701	0.4818
20	0.7006	0.4847			20	0.6722	0.4657			20	0.5983	0.4877			20	0.7922	0.4814			20	0.7714	0.4718			20	0.7077	0.4895			20	0.8109	0.4842			20	0.7357	0.4795			20	0.6698	0.4921
25	0.7073	0.4711			25	0.6745	0.4795			25	0.6	0.4803			25	0.8083	0.4659			25	0.7687	0.4688			25	0.7193	0.4827			25	0.8148	0.4834			25	0.7453	0.4796			25	0.6954	0.4881
30	0.7058	0.482			30	0.6673	0.4727			30	0.5962	0.4781			30	0.8221	0.47			30	0.7899	0.4581			30	0.7233	0.4937			30	0.8214	0.4816			30	0.7751	0.4832			30	0.7188	0.4913
35	0.7075	0.4738			35	0.6723	0.4677			35	0.5932	0.4737			35	0.8141	0.4778			35	0.8118	0.4673			35	0.7303	0.4771			35	0.823	0.4784			35	0.7683	0.4804			35	0.7275	0.4957
40	0.7263	0.484			40	0.6813	0.4702			40	0.6154	0.4767			40	0.8314	0.4742			40	0.7949	0.459			40	0.7578	0.4817			40	0.8174	0.472			40	0.7985	0.5035			40	0.7269	0.4856

## Sheet: fig_1d_pvalue
{'r1m1': 0.004137231573807134, 'r1m2': 0.027684816221523748, 'r1m3': 0.310735677630419, 'r2m1': 1.419503151188943e-05, 'r2m2': 2.5539242739892045e-06, 'r2m3': 5.995252154598419e-07, 's1m1': 0.00010146952951872741, 'q1m1': 2.132442608976667e-08, 'q1m2': 1.5407136123614122e-11}

## Sheet: fig_2c_2d
ori_tuning_n_data	ori_tuning_gkr_manifold_sim_score_arr_0	ori_tuning_gkr_manifold_sim_score_arr_1	ori_tuning_gkr_manifold_sim_score_arr_2	ori_tuning_gkr_manifold_sim_score_arr_3	ori_tuning_gkr_manifold_sim_score_arr_4	ori_tuning_gkr_manifold_sim_score_arr_5	ori_tuning_gkr_manifold_sim_score_arr_6	ori_tuning_gkr_manifold_sim_score_arr_7	ori_tuning_gkr_manifold_sim_score_arr_8	ori_tuning_gkr_manifold_sim_score_arr_9	ori_tuning_lw_manifold_sim_score_arr_0	ori_tuning_lw_manifold_sim_score_arr_1	ori_tuning_lw_manifold_sim_score_arr_2	ori_tuning_lw_manifold_sim_score_arr_3	ori_tuning_lw_manifold_sim_score_arr_4	ori_tuning_lw_manifold_sim_score_arr_5	ori_tuning_lw_manifold_sim_score_arr_6	ori_tuning_lw_manifold_sim_score_arr_7	ori_tuning_lw_manifold_sim_score_arr_8	ori_tuning_lw_manifold_sim_score_arr_9	ori_tuning_avg_manifold_sim_score_arr_0	ori_tuning_avg_manifold_sim_score_arr_1	ori_tuning_avg_manifold_sim_score_arr_2	ori_tuning_avg_manifold_sim_score_arr_3	ori_tuning_avg_manifold_sim_score_arr_4	ori_tuning_avg_manifold_sim_score_arr_5	ori_tuning_avg_manifold_sim_score_arr_6	ori_tuning_avg_manifold_sim_score_arr_7	ori_tuning_avg_manifold_sim_score_arr_8	ori_tuning_avg_manifold_sim_score_arr_9	ori_tuning_gkr_cov_sim_score_arr_0	ori_tuning_gkr_cov_sim_score_arr_1	ori_tuning_gkr_cov_sim_score_arr_2	ori_tuning_gkr_cov_sim_score_arr_3	ori_tuning_gkr_cov_sim_score_arr_4	ori_tuning_gkr_cov_sim_score_arr_5	ori_tuning_gkr_cov_sim_score_arr_6	ori_tuning_gkr_cov_sim_score_arr_7	ori_tuning_gkr_cov_sim_score_arr_8	ori_tuning_gkr_cov_sim_score_arr_9	ori_tuning_lw_cov_sim_score_arr_0	ori_tuning_lw_cov_sim_score_arr_1	ori_tuning_lw_cov_sim_score_arr_2	ori_tuning_lw_cov_sim_score_arr_3	ori_tuning_lw_cov_sim_score_arr_4	ori_tuning_lw_cov_sim_score_arr_5	ori_tuning_lw_cov_sim_score_arr_6	ori_tuning_lw_cov_sim_score_arr_7	ori_tuning_lw_cov_sim_score_arr_8
133	0.0817322	0.0818856	0.0701862	0.0893346	0.0673354	0.0709472	0.0596337	0.0473014	0.0809907	0.0816657	0.0987655	0.116567	0.111817	0.115199	0.103558	0.100352	0.12875	0.10342	0.121022	0.131678	0.127007	0.0922354	0.113677	0.112294	0.102931	0.0972964	0.101647	0.112485	0.130148	0.121484	0.513901	0.500469	0.475507	0.526234	0.557517	0.540984	0.519103	0.521492	0.49659	0.525736	0.70357	0.730782	0.708161	0.701221	0.688121	0.631108	0.769793	0.662873	0.745708
433	0.0426856	0.0330762	0.0356997	0.0403893	0.0356285	0.0367174	0.0352439	0.0422962	0.0407254	0.0516946	0.0663469	0.0612587	0.0623072	0.0588901	0.0554257	0.0538101	0.0611343	0.0543646	0.0462504	0.0573838	0.0707158	0.0542744	0.0566473	0.0656447	0.0648412	0.0583196	0.0606545	0.0566863	0.0600443	0.064553	0.351919	0.292086	0.321765	0.313263	0.302476	0.314618	0.293231	0.295552	0.274333	0.30831	0.477124	0.521681	0.417777	0.511744	0.507117	0.502368	0.504197	0.493717	0.520203
733	0.0302511	0.0294947	0.0312683	0.0344993	0.0331164	0.0354039	0.0323391	0.0411028	0.0308729	0.0296578	0.0453611	0.0572016	0.0482137	0.0507678	0.0559823	0.0518995	0.0486379	0.0422413	0.0456149	0.0430397	0.051022	0.0488385	0.0491966	0.0468748	0.041347	0.0458052	0.049644	0.0448086	0.0468517	0.0472578	0.226842	0.258175	0.261935	0.286483	0.217066	0.265063	0.258339	0.259968	0.219769	0.241301	0.42892	0.447059	0.527506	0.447577	0.431938	0.436201	0.441967	0.48755	0.452791
1033	0.0367855	0.0306218	0.0274893	0.0257612	0.026019	0.0278925	0.0368662	0.0312842	0.0272582	0.0302197	0.0393326	0.0374975	0.0385411	0.0495726	0.0407885	0.0435111	0.0352169	0.0453547	0.0362106	0.0391907	0.0441924	0.0402325	0.0376064	0.0420215	0.046662	0.0370011	0.0370363	0.0406074	0.043147	0.0485684	0.194991	0.219793	0.211759	0.201035	0.251435	0.19913	0.250872	0.255319	0.203893	0.204968	0.452235	0.455514	0.452106	0.436197	0.411738	0.387132	0.427816	0.421973	0.467627
1333	0.0233142	0.0214854	0.0296513	0.0292464	0.023378	0.0279242	0.0278644	0.0231437	0.0287172	0.0246922	0.0416717	0.0393545	0.0352626	0.0375531	0.0293628	0.0356536	0.0381874	0.0381197	0.0389632	0.0355739	0.0319998	0.0383171	0.0342048	0.0381108	0.0403055	0.0324367	0.0419694	0.0349675	0.0304188	0.0404309	0.185005	0.222527	0.208026	0.168492	0.200614	0.170272	0.176248	0.195038	0.214194	0.214787	0.502297	0.393181	0.395178	0.399538	0.417	0.450007	0.39904	0.431277	0.445408
1633	0.0230412	0.0264007	0.0219173	0.022287	0.0234368	0.0260867	0.0206192	0.0184597	0.0211576	0.0287458	0.0331124	0.0349569	0.0284212	0.0311695	0.0330208	0.0330894	0.0330255	0.0311385	0.0367158	0.03592	0.032785	0.0339764	0.0337735	0.0318322	0.033265	0.0346636	0.0374131	0.0378478	0.0346314	0.0354162	0.187565	0.19939	0.211247	0.178591	0.237555	0.173869	0.210802	0.179243	0.236854	0.172401	0.426256	0.438838	0.384101	0.398962	0.398869	0.458298	0.382058	0.444124	0.445118
1933	0.028001	0.0218825	0.0241664	0.0199995	0.0166624	0.0240882	0.0207283	0.0208285	0.0222566	0.0187318	0.0338791	0.0324122	0.0314332	0.0299091	0.0333869	0.0322995	0.0336947	0.0306097	0.0345264	0.0374038	0.0358582	0.0359326	0.0281197	0.0269995	0.0289746	0.0338958	0.0327242	0.0343572	0.0355334	0.0309801	0.173608	0.16804	0.183213	0.160103	0.155457	0.169014	0.177613	0.18288	0.142227	0.187844	0.422376	0.383886	0.38778	0.401418	0.392107	0.414052	0.374719	0.430864	0.38044
The column name scheme is {toy_model_name}_{fitting_method}_{geo_metric}_sim_score_arr_{i_boot}, where toy_model_name can be "ori_tuning" (1D toy model) or "place_cell" (2D toy model); fitting_method can be "gkr", "lw", or "avg"; geo_metric can be "manifold", "cov", "metric" (Riemannian metric), "fisher", and "precision"; i_boot is the repeated experiment id, ranges from 0 to 9 {"toy_model_name"}…
ori_tuning_n_dim	ori_tuning_gkr_manifold_sim_score_arr_0	ori_tuning_gkr_manifold_sim_score_arr_1	ori_tuning_gkr_manifold_sim_score_arr_2	ori_tuning_gkr_manifold_sim_score_arr_3	ori_tuning_gkr_manifold_sim_score_arr_4	ori_tuning_gkr_manifold_sim_score_arr_5	ori_tuning_gkr_manifold_sim_score_arr_6	ori_tuning_gkr_manifold_sim_score_arr_7	ori_tuning_gkr_manifold_sim_score_arr_8	ori_tuning_gkr_manifold_sim_score_arr_9	ori_tuning_lw_manifold_sim_score_arr_0	ori_tuning_lw_manifold_sim_score_arr_1	ori_tuning_lw_manifold_sim_score_arr_2	ori_tuning_lw_manifold_sim_score_arr_3	ori_tuning_lw_manifold_sim_score_arr_4	ori_tuning_lw_manifold_sim_score_arr_5	ori_tuning_lw_manifold_sim_score_arr_6	ori_tuning_lw_manifold_sim_score_arr_7	ori_tuning_lw_manifold_sim_score_arr_8	ori_tuning_lw_manifold_sim_score_arr_9	ori_tuning_avg_manifold_sim_score_arr_0	ori_tuning_avg_manifold_sim_score_arr_1	ori_tuning_avg_manifold_sim_score_arr_2	ori_tuning_avg_manifold_sim_score_arr_3	ori_tuning_avg_manifold_sim_score_arr_4	ori_tuning_avg_manifold_sim_score_arr_5	ori_tuning_avg_manifold_sim_score_arr_6	ori_tuning_avg_manifold_sim_score_arr_7	ori_tuning_avg_manifold_sim_score_arr_8	ori_tuning_avg_manifold_sim_score_arr_9	ori_tuning_gkr_cov_sim_score_arr_0	ori_tuning_gkr_cov_sim_score_arr_1	ori_tuning_gkr_cov_sim_score_arr_2	ori_tuning_gkr_cov_sim_score_arr_3	ori_tuning_gkr_cov_sim_score_arr_4	ori_tuning_gkr_cov_sim_score_arr_5	ori_tuning_gkr_cov_sim_score_arr_6	ori_tuning_gkr_cov_sim_score_arr_7	ori_tuning_gkr_cov_sim_score_arr_8	ori_tuning_gkr_cov_sim_score_arr_9	ori_tuning_lw_cov_sim_score_arr_0	ori_tuning_lw_cov_sim_score_arr_1	ori_tuning_lw_cov_sim_score_arr_2	ori_tuning_lw_cov_sim_score_arr_3	ori_tuning_lw_cov_sim_score_arr_4	ori_tuning_lw_cov_sim_score_arr_5	ori_tuning_lw_cov_sim_score_arr_6	ori_tuning_lw_cov_sim_score_arr_7	ori_tuning_lw_cov_sim_score_arr_8
20	0.0334684	0.0285627	0.0216464	0.0267094	0.0291204	0.0301274	0.0261583	0.0255426	0.027965	0.0309833	0.0518837	0.0473538	0.0523245	0.0495248	0.050841	0.0514921	0.050341	0.0493112	0.0522519	0.05319	0.0515173	0.0536966	0.0490555	0.0509691	0.053394	0.0535022	0.0566081	0.0523257	0.0506504	0.0466336	0.390587	0.27584	0.259667	0.29801	0.267245	0.285238	0.309922	0.308358	0.291798	0.313195	0.443474	0.442249	0.416567	0.419844	0.437114	0.429218	0.436114	0.440434	0.427622
40	0.0258736	0.0265204	0.0285975	0.0245479	0.0281258	0.026754	0.0289812	0.0293631	0.0288708	0.0310811	0.0513939	0.0496941	0.049909	0.0480138	0.0519339	0.0491413	0.0486398	0.0476433	0.047518	0.0522002	0.0489022	0.0527702	0.0507732	0.0505973	0.0488161	0.0503653	0.0544401	0.0511653	0.0518162	0.0497292	0.404648	0.37907	0.355278	0.356611	0.366705	0.365897	0.384282	0.372622	0.366351	0.374309	0.544628	0.541288	0.538386	0.545312	0.529426	0.536309	0.53449	0.538757	0.535604
60	0.0265075	0.0258592	0.0292964	0.0268593	0.0273495	0.0289942	0.0266183	0.0274371	0.0275593	0.0252996	0.0496428	0.0514585	0.0527337	0.0493278	0.0500359	0.0486072	0.0469286	0.0479053	0.0488531	0.0486506	0.0522137	0.0505217	0.0517642	0.0467527	0.0510249	0.0511649	0.0481665	0.0499717	0.0501663	0.0522525	0.43834	0.429059	0.415215	0.442255	0.420045	0.434285	0.43805	0.419847	0.421846	0.430147	0.594663	0.590607	0.584158	0.599314	0.600624	0.590418	0.595542	0.58904	0.602419
80	0.0273928	0.0246228	0.0265056	0.0255032	0.0287218	0.0280364	0.0277416	0.029627	0.0268514	0.0260401	0.0507536	0.0493078	0.0512481	0.0507098	0.0507308	0.0486872	0.0524809	0.0511733	0.0501851	0.0525357	0.0486985	0.0488972	0.0522738	0.0510065	0.0519381	0.0498031	0.0499557	0.0504031	0.0514296	0.0507623	0.481743	0.484643	0.482976	0.490382	0.483245	0.480372	0.486077	0.487231	0.484588	0.488512	0.633669	0.631504	0.628379	0.633825	0.636901	0.641157	0.63141	0.634284	0.63817
100	0.0257803	0.0296226	0.0272612	0.0271305	0.0285546	0.0264468	0.0270033	0.0264552	0.0258444	0.0283402	0.0493205	0.0503618	0.0498825	0.051255	0.0506252	0.0500834	0.0534351	0.0506722	0.0531356	0.0503919	0.0519287	0.0478495	0.0502831	0.0502433	0.0494917	0.0500901	0.0501156	0.051705	0.0514046	0.0493731	0.526318	0.522147	0.526478	0.523975	0.526403	0.512444	0.523809	0.535694	0.528373	0.533345	0.664431	0.666919	0.662317	0.667124	0.670504	0.65706	0.667249	0.661265	0.661213
120	0.028747	0.0279811	0.0279644	0.0281961	0.0277126	0.0265044	0.0272075	0.0271765	0.0263022	0.028437	0.0517801	0.0504151	0.0527182	0.048848	0.0507691	0.0486755	0.0518424	0.050014	0.0529122	0.0505925	0.0516254	0.0503735	0.0522381	0.0502159	0.0509502	0.0486451	0.0476477	0.0505868	0.0518	0.0526621	0.566773	0.567957	0.563329	0.560143	0.569893	0.566554	0.559359	0.571696	0.560098	0.564034	0.692584	0.680167	0.689178	0.686467	0.684091	0.681547	0.679877	0.682702	0.68471
140	0.0287875	0.0259718	0.0282223	0.0291586	0.0288816	0.0277139	0.0280948	0.0263486	0.0284955	0.0278942	0.050378	0.0523906	0.0527067	0.0496757	0.0516003	0.0518343	0.052027	0.0496538	0.0513435	0.0520115	0.0506107	0.050108	0.0501797	0.0511297	0.0534028	0.0499858	0.0481293	0.0498324	0.0517613	0.0512815	0.587767	0.586766	0.59112	0.59348	0.588729	0.587812	0.590923	0.592626	0.58949	0.590141	0.698304	0.706833	0.707599	0.699694	0.700052	0.708375	0.699723	0.709454	0.706248
[truncated: 101 more columns]

## Sheet: fig_3e_4bc
figure 4C, and right panels of Figure 3E should be directly obtained from these source data using BLEA (see paper)
r1m1_speed	r1m1_lattice_area	r1m1_shuffle_lattice_area	r1m1_radius	r1m1_shuffle_radius	r1m1_total_noise	r1m1_shuffle_total_noise	r1m1_noise_proj	r1m1_shuffle_noise_proj			r1m2_speed	r1m2_lattice_area	r1m2_shuffle_lattice_area	r1m2_radius	r1m2_shuffle_radius	r1m2_total_noise	r1m2_shuffle_total_noise	r1m2_noise_proj	r1m2_shuffle_noise_proj			r1m3_speed	r1m3_lattice_area	r1m3_shuffle_lattice_area	r1m3_radius	r1m3_shuffle_radius	r1m3_total_noise	r1m3_shuffle_total_noise	r1m3_noise_proj	r1m3_shuffle_noise_proj			r2m1_speed	r2m1_lattice_area	r2m1_shuffle_lattice_area	r2m1_radius	r2m1_shuffle_radius	r2m1_total_noise	r2m1_shuffle_total_noise	r2m1_noise_proj	r2m1_shuffle_noise_proj			r2m2_speed	r2m2_lattice_area	r2m2_shuffle_lattice_area	r2m2_radius	r2m2_shuffle_radius	r2m2_total_noise
5	14.7172	-7.21738e-06	37.9649	1.85176e-06	10929.6	12985.1	609.221	561.031			5	6.11897	3.30114e-06	30.3259	1.39652e-06	8257.94	10782.6	366.728	472.407			5	1.38159	-6.33032e-07	18.7811	9.06834e-06	2944.58	3773.32	493.909	296.006			5	25.8786	-5.42546e-07	41.0391	9.59508e-06	8010.8	12126	340.326	424.474			5	11.2286	-1.53013e-05	31.2753	-4.7083e-06	5794.77
10	15.443	1.76821e-06	38.8099	4.25445e-06	10940.2	12985.2	612.055	561.037			10	6.69012	-8.14011e-06	32.364	6.50247e-07	8372.54	10782.6	377.66	472.406			10	1.49544	-7.85884e-07	19.6704	-1.45183e-05	2973.68	3773.31	504.47	296.005			10	26.7257	-1.29691e-05	42.8633	7.57734e-06	8224.15	12126	350.435	424.475			10	11.8988	-1.73531e-05	33.02	5.41379e-06	5997.03
15	15.9107	-5.4668e-06	39.3452	2.2229e-06	10946.7	12985.2	618.718	561.045			15	7.12362	-3.65677e-06	33.7158	8.1328e-06	8475.24	10782.6	391.134	472.405			15	1.593	1.19837e-05	20.4328	-6.64701e-06	2988.22	3773.3	511.256	296.003			15	27.3982	8.70818e-06	44.6659	-1.29017e-05	8469.66	12126	353.874	424.475			15	12.1525	-1.27587e-05	35.0898	-3.79891e-06	6135.07
20	16.3978	-2.71655e-06	40.3057	1.27887e-05	10961.4	12985.2	623.635	561.049			20	7.47708	5.04271e-06	35.0584	-8.43854e-06	8601.43	10782.6	400.27	472.404			20	1.6158	1.43364e-07	21.3611	-1.21075e-06	3021.89	3773.3	517.253	296.003			20	27.993	7.43511e-06	45.3538	6.62994e-06	8702.06	12126	361.14	424.475			20	13.2479	-3.34748e-07	37.3466	1.15861e-06	6377.34
25	16.2547	1.67345e-05	40.7341	-9.52316e-06	10963.6	12985.2	616.627	561.051			25	7.91499	5.21449e-06	36.5756	-1.74367e-05	8702.84	10782.6	409.314	472.403			25	1.73168	-4.21582e-06	22.6734	1.36556e-05	3060.64	3773.29	534.98	296.001			25	28.6949	-6.75569e-06	46.116	3.76326e-06	8841.07	12126	372.394	424.475			25	14.3033	6.75164e-06	39.5085	1.74516e-06	6653.3
30	16.1136	1.34046e-05	40.5621	-6.76995e-06	10959.2	12985.2	620.34	561.057			30	8.29978	1.33697e-05	37.8302	1.56823e-06	8787.43	10782.5	419.372	472.402			30	1.88662	1.04506e-05	23.2069	-4.64966e-07	3067.67	3773.29	535.162	295.999			30	29.5999	7.07487e-06	47.4994	6.06425e-06	9077.34	12126	373.598	424.475			30	14.8263	-2.97603e-05	40.8166	-3.52305e-06	6824.66
35	17.1127	-1.29958e-05	42.5649	-7.72659e-06	10987.8	12985.2	620.881	561.06			35	8.71112	-8.22537e-07	39.7221	2.81231e-06	8900.72	10782.5	430.622	472.401			35	1.90889	1.2079e-06	23.702	4.50055e-06	3094.61	3773.28	547.805	295.998			35	30.8122	3.74908e-06	48.7632	4.9261e-06	9339.76	12126	382.36	424.474			35	15.2614	1.32274e-05	42.212	6.29451e-07	6947.05
40	18.2086	8.29732e-06	43.6015	8.30192e-06	11004	12985.1	633.175	561.06			40	9.13596	3.06451e-06	41.1429	1.4896e-05	9024.45	10782.5	440.32	472.4			40	1.9657	-7.50023e-06	24.4163	-5.89579e-06	3109.62	3773.28	548.474	295.998			40	31.5136	-1.28061e-05	49.9762	4.52763e-06	9459.22	12126	386.804	424.474			40	16.5216	1.31112e-06	44.2746	-3.75295e-06	7185.55
5	14.8528	8.11397e-06	38.1879	9.00399e-06	10677.1	12986.2	579.909	561.083			5	6.21325	-4.37737e-06	30.6769	-1.27036e-05	8172.01	10782.6	361.122	472.42			5	1.38253	1.155e-05	18.8656	4.86842e-06	3066.85	3772.9	520.882	295.996			5	25.6439	-8.53929e-06	41.1234	2.70087e-05	7995.02	12126.1	339.126	424.47			5	11.3143	-1.56777e-05	30.4898	-3.79731e-06	5793.02
10	14.9269	-1.14826e-05	37.8407	4.51225e-06	10719.8	12986.1	588.279	561.085			10	6.52816	1.8199e-06	31.7671	1.15469e-05	8280.82	10782.6	373.602	472.417			10	1.56599	1.93662e-06	19.9202	1.67724e-05	3113.29	3772.88	534.442	295.994			10	26.807	1.13828e-05	42.9576	-7.61856e-07	8250.25	12126.1	344.675	424.469			10	11.9985	1.00947e-06	32.9841	1.07666e-05	6002.01
15	15.4679	8.18778e-06	38.8099	1.18349e-05	10752.4	12986	591.851	561.086			15	7.07899	4.39486e-06	33.3087	2.36741e-05	8412.93	10782.6	386.107	472.414			15	1.59554	2.92597e-08	20.7541	9.95527e-06	3080.35	3772.88	533.994	295.997			15	27.8576	3.09416e-06	44.7541	9.36337e-06	8455.92	12126.1	348.269	424.469			15	12.4734	1.09253e-05	34.7429	1.75414e-06	6119.11
20	15.8157	1.53793e-05	39.7368	-1.17804e-05	10798.8	12985.9	597.105	561.088			20	7.50417	-9.83098e-07	35.4578	-3.77765e-06	8478.28	10782.6	389.087	472.41			20	1.68612	1.77908e-06	21.4185	-8.1456e-07	3103.4	3772.86	549.015	295.99			20	27.606	-5.64303e-06	44.8873	-4.7099e-06	8637.38	12126.1	353.717	424.469			20	13.5079	5.99441e-06	37.3009	3.47066e-06	6428.65
25	16.3621	-1.12254e-05	40.6852	1.66722e-05	10832.9	12985.9	599.464	561.09			25	8.09258	-1.80375e-05	36.741	-1.29094e-05	8661.18	10782.5	407.012	472.408			25	1.75801	-1.07067e-05	22.7209	6.75491e-06	3106.43	3772.84	538.448	295.985			25	29.414	-8.58476e-06	47.0369	7.90642e-06	8897.83	12126.1	362.326	424.469			25	14.2289	1.09907e-05	39.8987	-1.4573e-05	6592.44
30	16.8149	-9.17503e-06	40.7212	1.52324e-05	10869.4	12985.7	608.979	561.092			30	8.12748	3.31471e-06	37.4951	-4.06974e-06	8730.07	10782.5	418.17	472.405			30	1.85846	-5.27654e-06	23.6564	5.77517e-06	3115.38	3772.84	561.528	295.99			30	29.917	-5.15394e-06	47.7178	9.3932e-06	9166.85	12126.1	368.511	424.469			30	14.4464	-1.36625e-05	40.3639	4.23458e-06	6741.39
35	17.5665	1.01766e-05	42.491	7.35622e-06	10913.2	12985.7	615.089	561.094			35	8.70777	3.64561e-06	39.3834	1.4005e-07	8873.44	10782.5	432	472.402			35	1.99109	3.5826e-08	24.1254	5.06588e-06	3118.51	3772.83	557.523	295.991			35	29.9857	-4.4448e-06	47.8241	3.64426e-06	9266.53	12126.1	374.858	424.469			35	15.8962	-4.14005e-06	43.5703	5.30423e-06	7047.64
40	18.3872	2.71495e-06	43.9988	1.7818e-05	10972	12985.6	622.101	561.096			40	9.34144	-6.80173e-06	40.8144	5.63788e-06	9033.01	10782.5	439.654	472.399			40	2.01429	-1.94664e-06	24.7734	1.11195e-05	3110.57	3772.83	560.584	295.991			40	31.4239	-8.45963e-06	50.5039	1.66925e-05	9539.67	12126.1	384.25	424.469			40	16.3128	-9.24692e-06	44.6904	-3.98339e-06	7169.1
5	14.333	5.51476e-06	37.4906	-1.65662e-05	10310	12985.6	550.674	561.07			5	6.23966	-1.28439e-05	30.9682	-5.91395e-06	8115.7	10783.6	365.671	472.502			5	1.38419	1.27243e-05	18.6426	1.10448e-05	3010.77	3773.32	516.169	296.006			5	25.594	-1.74176e-05	40.4485	-8.84276e-06	8006.61	12126.5	344.157	424.487			5	10.9836	1.71758e-05	30.3755	2.08503e-05	5788.9
10	14.907	3.40589e-06	37.7041	-5.24448e-06	10404.9	12985.6	561.726	561.068			10	6.94863	1.47588e-05	32.6043	1.5552e-05	8233.22	10783.4	379.12	472.488			10	1.58537	2.17406e-06	20.0952	-1.27159e-06	3059.94	3773.3	531.17	296.004			10	26.3183	1.14001e-05	43.3165	-4.87221e-06	8229.3	12126.4	348.07	424.483			10	12.0463	6.39363e-06	33.4756	-2.28923e-05	5999.05
15	15.918	3.90696e-06	39.2297	-7.35303e-06	10491.3	12985.6	569.936	561.071			15	7.0483	4.91446e-06	33.7898	-1.11453e-05	8353.29	10783.3	385.937	472.474			15	1.64891	8.54904e-06	20.9477	6.41879e-06	3068.08	3773.22	541.371	295.993			15	27.3447	9.70634e-06	44.651	2.1238e-06	8415.69	12126.3	353.164	424.48			15	12.7177	2.84701e-05	35.2428	7.84367e-06	6207.9
20	15.7187	-1.32647e-05	39.9651	7.21479e-06	10577.2	12985.6	576.95	561.067			20	7.64008	-2.29081e-06	35.2456	-1.73921e-05	8519.04	10783.2	404.31	472.462			20	1.70371	9.39535e-08	22.225	-3.83095e-06	3073.14	3773.22	547.402	295.993			20	28.3649	-1.27326e-05	45.9501	8.80807e-06	8683.74	12126.3	358.129	424.477			20	13.2164	-4.6761e-06	37.3182	7.12805e-06	6353.06
25	16.5382	1.04732e-05	40.624	-1.05014e-05	10704.3	12985.6	586.457	561.068			25	8.41185	-1.13703e-05	37.3197	1.10671e-05	8636.07	10783.1	419.325	472.452			25	1.69055	1.05629e-05	22.4276	-9.23072e-06	3063.06	3773.2	547.421	295.991			25	29.2416	1.36311e-06	47.4518	1.7943e-06	8881.39	12126.2	360.126	424.474			25	14.3309	-7.24674e-06	39.5735	5.41583e-06	6589.8
30	16.72	1.16959e-05	41.4239	7.57495e-06	10788.1	12985.6	595.755	561.067			30	8.30484	-8.21815e-06	38.4235	-2.27462e-05	8747.11	10783	422.175	472.438			30	1.91938	3.97528e-06	23.8226	-2.69494e-06	3133.17	3773.19	563.953	295.99			30	29.3682	-9.02238e-06	47.2735	1.28576e-05	9042.59	12126.2	368.575	424.471			30	14.9412	-1.42827e-06	41.871	1.76213e-06	6770.99
35	17.6581	-2.29391e-06	42.7342	1.37054e-05	10894.6	12985.6	607.791	561.07			35	8.8808	1.30259e-05	39.788	-2.0413e-06	8911.1	10782.9	437.341	472.419			35	1.91674	1.34205e-07	24.2547	-7.62781e-07	3125.47	3773.17	566.333	295.988			35	30.6194	-2.61567e-06	49.0252	-6.6169e-06	9367.45	12126.1	375.396	424.466			35	15.4542	1.37836e-05	42.9105	5.50679e-06	7039.32
40	17.9656	-4.34769e-07	44.0726	6.95203e-06	11013.7	12985.6	615.181	561.069			40	9.25094	1.37662e-06	40.9882	3.11768e-05	9028.95	10782.8	452.498	472.409			40	1.94114	-1.32831e-07	24.768	-1.66158e-05	3105.83	3773.16	572.007	295.987			40	31.1349	-3.44767e-06	49.5551	-1.14058e-05	9470.19	12126	384.806	424.465			40	16.2821	-3.6612e-06	44.1013	8.68175e-06	7157.17
5	14.4471	-1.53111e-05	37.9691	2.83751e-06	10350	12985.7	559.382	561.078			5	6.36039	-5.50587e-06	30.8166	-1.20435e-07	8161.87	10783	364.098	472.487			5	1.43136	-9.54439e-06	19.4113	8.60333e-06	2940.97	3773.43	489.034	295.992			5	25.0063	-4.27834e-06	40.6474	3.08128e-06	8037.76	12126	340.872	424.476			5	11.5458	1.24438e-06	31.2012	-7.25888e-06	5739.02
10	15.3664	5.14255e-06	38.54	-9.87873e-06	10445.3	12985.7	568.511	561.082			10	6.53731	5.09689e-06	31.946	-1.12077e-05	8255.56	10783	369.162	472.477			10	1.53785	5.06916e-06	19.9243	-2.76733e-05	2967.73	3773.43	500.749	295.992			10	26.5342	2.00295e-05	43.046	-7.71803e-07	8244.44	12126	350.728	424.475			10	11.9802	9.66907e-07	33.0747	2.99196e-06	5916.51
15	15.5875	5.72057e-06	38.8756	-8.46851e-06	10543.5	12985.7	578.875	561.082			15	7.00692	-8.14398e-06	33.4753	-5.73974e-07	8384.98	10782.8	379.142	472.462			15	1.55379	-4.02047e-07	20.8082	2.71482e-05	2989.26	3773.41	507.861	295.99			15	26.4503	-4.40326e-06	43.6657	5.42864e-06	8441.4	12126	352.982	424.475			15	12.5021	3.94968e-07	35.1005	-1.83317e-06	6061.4
20	15.9178	-6.2191e-07	40.1119	1.24962e-05	10623.5	12985.6	591.192	561.08			20	7.48808	1.50084e-05	34.8858	-5.08008e-07	8506.13	10782.8	390.397	472.451			20	1.67449	-5.01992e-06	21.6931	1.50188e-05	2998.19	3773.43	511.022	295.991			20	28.4375	-8.08264e-06	45.4766	-2.74023e-07	8652.97	12126	362.473	424.475			20	13.4583	-6.52398e-06	37.0959	-1.09377e-05	6332.16
25	16.2959	1.12435e-05	40.5492	7.79349e-06	10699.8	12985.6	596.586	561.084			25	8.09985	1.3528e-05	36.9139	1.6065e-06	8662.37	10782.7	409.557	472.441			25	1.75235	1.10646e-05	22.5108	-2.61009e-06	3037.13	3773.41	533.856	295.99			25	28.7714	-7.62581e-06	45.8119	-3.4002e-06	8875.65	12126	368.851	424.475			25	14.3504	-1.37291e-06	39.6499	7.1717e-06	6591.14
30	16.7542	-3.34077e-06	41.3933	-3.90195e-07	10826.3	12985.6	605.668	561.079			30	8.62032	-4.66574e-06	38.8249	6.62263e-06	8808.55	10782.6	424.721	472.428			30	1.777	-1.25022e-05	23.3714	9.42637e-08	3064.45	3773.4	539.078	295.989			30	29.2811	1.04378e-05	47.2605	-7.49375e-07	9165.39	12126	374.898	424.474			30	14.7179	-1.80103e-06	40.5095	-5.6436e-06	6743.65
35	16.4086	5.64606e-06	41.3603	-4.1791e-06	10892.5	12985.6	603.684	561.08			35	8.83251	-6.2867e-06	40.0216	-1.03911e-05	8958.33	10782.5	437.942	472.42			35	1.87008	-4.22496e-06	23.5623	3.02972e-06	3052.11	3773.4	538.001	295.989			35	29.6831	-1.6521e-05	48.3055	2.88489e-07	9292.84	12126	372.37	424.473			35	15.6974	-7.56466e-08	43.0566	-1.49786e-05	6995.58
40	17.3801	-1.01966e-05	42.7149	-2.02581e-05	10962.4	12985.6	616.356	561.082			40	9.32539	-2.61813e-05	41.2442	1.68755e-05	9016.03	10782.4	438.999	472.411			40	2.00429	1.02772e-05	24.8966	-5.8916e-06	3123.54	3773.41	556.492	295.99			40	31.0438	-7.62623e-06	49.9068	-3.04981e-06	9542.9	12126	383.928	424.473			40	16.4206	9.43517e-06	43.8862	-5.39111e-06	7111.59
5	14.0834	-2.35522e-07	37.3584	-1.07085e-05	10308.7	12986.1	557.682	561.077			5	6.1642	-1.48158e-05	30.8509	2.45114e-06	8222.51	10783.3	368.282	472.396			5	1.46423	3.15523e-06	19.1038	1.92619e-06	3114.16	3772.94	506.563	295.935			5	26.018	1.44682e-05	41.3739	-2.03132e-06	7959.99	12126	342.913	424.476			5	11.5035	1.76063e-05	31.9275	-7.98899e-06	5755.64
10	14.9151	-1.74354e-06	38.206	1.91142e-05	10405.1	12986.1	572.434	561.08			10	6.56988	-1.33947e-05	32.415	7.26794e-06	8349.39	10783.3	382.711	472.392			10	1.4368	-4.78589e-07	19.6185	-1.44e-06	3065.75	3772.97	507.074	295.937			10	26.519	2.43986e-06	42.3975	-4.03593e-06	8183.14	12126	350.121	424.476			10	12.2201	-8.40435e-06	34.6299	1.02848e-05	5985.63
15	15.4184	2.25308e-06	38.7498	-1.28046e-05	10503.1	12986	581.211	561.083			15	7.06362	1.3519e-06	33.6054	-6.28149e-06	8453.67	10783.1	391.376	472.376			15	1.60697	2.51004e-06	20.6025	-9.42727e-07	3098.52	3772.99	513.864	295.942			15	27.1325	1.91922e-06	44.8828	8.56665e-06	8444.13	12126	356.278	424.476			15	12.8691	-3.91994e-06	35.5513	1.53193e-06	6155.93
20	16.2942	-3.69527e-06	39.7966	1.8948e-06	10588.1	12986	592.445	561.086			20	7.44776	-3.26234e-06	35.075	1.28638e-05	8578.71	10783.1	404.28	472.373			20	1.75536	1.79414e-06	22.0438	1.81461e-06	3124.18	3773.01	535.319	295.941			20	27.9149	2.13215e-05	46.4364	1.94021e-06	8667.35	12126	359.532	424.476			20	13.5487	-8.25012e-06	37.2032	1.38238e-05	6340.18
25	16.6808	-1.31473e-06	40.8882	1.00744e-05	10693.2	12986	597.841	561.089			25	7.71919	-1.34534e-05	35.9861	-2.57052e-06	8664.32	10783	407.685	472.366			25	1.80698	-1.51666e-05	22.8071	-1.31353e-05	3112.11	3773.04	534.051	295.944			25	28.8953	2.46348e-06	46.5209	2.25675e-05	8877.77	12126	369.852	424.476			25	13.9593	1.87102e-06	38.6442	-6.66556e-06	6500.94
30	17.2249	8.26047e-06	41.5437	-1.25492e-05	10792.6	12986	605.447	561.092			30	8.66855	-2.81164e-06	38.4549	2.77553e-06	8802.61	10782.9	425.768	472.358			30	1.82474	-3.49262e-06	23.1565	3.95697e-07	3103.46	3773.05	539.15	295.948			30	29.2488	-7.08186e-06	47.1961	1.60705e-06	9041.76	12126	376.281	424.476			30	14.518	-5.38349e-06	40.3883	8.7417e-06	6754.19
35	17.071	-4.36764e-06	43.0246	1.84711e-06	10881.1	12986	607.454	561.094			35	8.82448	5.05337e-06	39.5175	-9.33106e-06	8893.55	10782.8	433.819	472.344			35	1.92606	1.61652e-05	23.6191	1.63448e-06	3105.61	3773.08	539.338	295.952			35	30.9039	-2.82077e-06	49.1743	-5.50857e-06	9347.02	12126	383.245	424.475			35	15.2375	2.39797e-06	42.2963	2.83962e-05	6946.94
40	18.5189	-1.60658e-05	43.6427	9.37916e-06	10973.2	12986	623.934	561.096			40	9.29689	5.27839e-06	41.4536	-9.96932e-06	9039.63	10782.6	444.842	472.321			40	1.82972	-6.59324e-06	24.1084	1.2885e-06	3063.66	3773.11	535.62	295.954			40	30.8323	-1.13543e-05	48.8068	2.67068e-05	9450.49	12126	386.438	424.475			40	16.4006	1.10363e-05	44.5273	3.56032e-06	7160.66
5	14.4511	1.74958e-05	37.8426	1.24994e-07	10845.6	12985.9	591.326	561.085			5	6.40141	-1.89967e-05	31.001	6.88205e-06	8307.17	10782.8	370.309	472.326			5	1.43908	-3.18301e-06	18.714	-2.1583e-06	3032.92	3773.25	523.166	296.752			5	24.6273	1.25594e-05	39.6375	4.13626e-06	7948.04	12126.1	336.586	424.468			5	10.8462	-2.52583e-05	30.4969	8.61649e-06	5705.44
10	15.6649	1.38145e-05	38.9818	2.8684e-05	10883.9	12985.9	593.334	561.086			10	6.34344	-1.28263e-06	32.0362	-4.43607e-06	8397.17	10782.7	373.303	472.308			10	1.50741	-5.41621e-06	20.0751	1.13786e-05	3057.08	3773.26	530.906	296.765			10	25.7058	5.74562e-06	42.4857	9.90125e-06	8179.47	12126.1	345.304	424.467			10	11.8646	4.9178e-06	32.9839	6.93518e-06	5940.36
15	15.6098	-1.29226e-05	39.3188	-1.6686e-05	10891.8	12985.9	600.308	561.087			15	7.17451	-1.38334e-05	34.0622	-8.53823e-06	8512.4	10782.5	389.702	472.288			15	1.60059	-8.70152e-07	21.0031	-3.53652e-06	3072.64	3773.23	536.569	296.767			15	27.3744	1.12441e-05	44.6376	5.92103e-06	8449.85	12126.1	350.452	424.467			15	12.5432	-4.60187e-06	35.7059	-1.42208e-05	6136.05
20	16.4491	6.89708e-06	40.3454	1.05873e-05	10920.1	12985.9	606.974	561.089			20	7.50502	9.01729e-06	35.3163	-6.43183e-06	8607.68	10782.4	397.367	472.279			20	1.67896	-5.83123e-06	21.6798	2.27326e-06	3076.4	3773.25	540.147	296.843			20	27.9235	1.21298e-05	45.4236	6.23011e-06	8664.13	12126.1	357.912	424.466			20	13.524	4.60422e-06	37.0057	5.85817e-06	6336.1
25	17.0418	-5.02975e-06	41.1842	-1.72802e-06	10934.3	12985.9	612.52	561.089			25	7.56088	7.84146e-06	36.0883	6.98953e-06	8685.96	10782.4	400.39	472.275			25	1.71834	4.86742e-06	22.2546	1.2973e-05	3068.4	3773.21	544.06	296.743			25	29.3978	-4.14211e-06	46.9824	5.35654e-06	8931.02	12126.1	363.787	424.466			25	14.2295	-8.96469e-06	39.3077	3.06456e-06	6625.12
30	16.7202	2.63487e-06	41.2392	7.7192e-06	10936.2	12985.9	609	561.091			30	8.57837	-8.98027e-06	38.4502	-6.29038e-06	8825.08	10782.4	420.604	472.276			30	1.76357	1.97313e-06	23.3088	-7.93756e-07	3073.52	3773.22	547.456	296.777			30	29.224	-9.44753e-06	47.163	-1.10208e-05	9057.01	12126.1	367.433	424.465			30	14.9518	1.19626e-05	41.6285	-2.59747e-06	6773.56
35	17.4081	2.94224e-06	42.5995	4.41307e-06	10977.6	12985.9	614.891	561.092			35	8.65336	-7.66045e-06	39.574	-1.17655e-06	8892.97	10782.2	423.471	472.246			35	1.94254	7.73548e-06	24.4773	2.14464e-06	3102.12	3773.21	558.987	296.793			35	30.656	-5.17131e-07	48.3039	3.67529e-06	9327.32	12126	375.693	424.464			35	15.3977	9.13281e-06	42.9567	-8.84036e-06	6930.45
40	17.9083	-2.34408e-06	43.3437	-7.33156e-06	10996.6	12985.9	618.503	561.093			40	9.06345	-4.61267e-06	40.2992	1.50278e-07	9003.69	10782	438.235	472.218			40	1.972	-1.05094e-05	24.6992	-9.63841e-07	3107.33	3773.19	570.992	296.711			40	30.752	-8.72761e-06	49.5489	-1.32486e-05	9525.74	12126	382.856	424.464			40	16.2995	5.68352e-06	44.7395	6.93983e-06	7172.01
5	14.6642	-7.83766e-06	37.4081	2.28996e-06	10741.3	12986.1	589.324	561.095			5	6.11298	-2.25279e-05	30.7274	-1.91735e-05	8303.09	10782.8	377.877	472.408			5	1.42678	-3.4034e-06	18.9899	1.23737e-05	3055.97	3773.14	527.285	295.946			5	25.6372	1.64957e-06	41.1069	-1.74363e-06	8009.67	12125.9	345.333	424.541			5	11.27	7.93226e-06	30.8178	-9.72404e-06	5765.64
10	15.189	-6.90541e-06	38.4092	-1.8579e-05	10765	12986	594.035	561.095			10	6.66684	3.35968e-06	31.7794	-1.47113e-05	8390.53	10782.8	390.897	472.408			10	1.57792	-2.25723e-06	20.3331	-2.57725e-06	3094.13	3773.16	544.524	295.949			10	26.0256	1.1321e-05	42.7547	-7.25617e-06	8224.13	12125.8	355.378	424.542			10	11.5765	-7.4562e-06	32.9317	2.13365e-05	5946.43
15	15.7045	-9.16192e-06	39.1088	6.03248e-06	10803.3	12985.9	598.352	561.095			15	6.94727	-2.72845e-06	33.5079	3.36278e-06	8493.4	10782.8	402.213	472.408			15	1.59594	4.55647e-06	20.7207	1.28335e-05	3067.24	3773.16	538.322	295.949			15	27.0059	-1.6814e-06	43.556	3.5747e-06	8413.63	12125.8	354.216	424.542			15	12.409	-6.19624e-06	35.163	1.14169e-06	6124.12
20	15.9623	-8.31822e-06	39.6515	2.98158e-06	10853.2	12985.9	608.264	561.095			20	7.54974	9.70175e-06	35.3308	-7.37029e-06	8620.61	10782.8	410.171	472.407			20	1.67501	-7.93221e-06	21.8065	-1.03588e-06	3062	3773.18	547.665	295.95			20	27.9392	1.49995e-06	45.4722	3.34126e-06	8628.86	12125.8	365.944	424.541			20	13.208	7.52436e-06	36.7061	-1.22331e-05	6328.9
25	16.4794	-6.71783e-07	40.919	6.3866e-06	10881.2	12985.9	610.227	561.095			25	8.17932	-1.09841e-05	37.3698	1.05672e-05	8758.6	10782.8	419.725	472.406			25	1.72302	9.15654e-06	22.2289	-8.5946e-06	3087.91	3773.2	560.349	295.953			25	28.4541	-9.38456e-07	46.1541	4.81146e-06	8851.91	12125.8	364.091	424.54			25	13.8717	-7.67729e-06	38.8765	-5.13996e-06	6539.56
30	17.3658	-7.1576e-06	42.2508	1.05812e-05	10931.9	12985.8	619.688	561.095			30	8.35648	-6.19123e-06	38.6566	9.66807e-06	8814.3	10782.8	428.141	472.405			30	1.85801	1.18642e-05	23.2858	6.79373e-06	3133.99	3773.21	568.765	295.953			30	29.7296	8.02728e-06	47.3944	2.87297e-06	9137.99	12125.8	375.85	424.541			30	14.6752	1.44564e-05	40.2159	-2.78134e-06	6778.95
35	17.4476	6.82052e-06	42.5179	3.6762e-06	10982.9	12985.8	622.024	561.096			35	8.974	-1.50653e-05	39.9089	7.19169e-06	8943.99	10782.8	436.298	472.406			35	1.93092	-9.88872e-06	24.0988	-3.04668e-06	3107.45	3773.23	563.547	295.956			35	30.27	-6.67782e-06	47.9951	-6.06825e-06	9289.69	12125.8	377.06	424.541			35	15.8227	-3.23591e-06	42.8968	2.41238e-05	6999.18
40	18.5509	1.48725e-05	44.0624	1.48089e-06	11020.6	12985.7	628.694	561.096			40	9.04395	-1.00429e-05	40.5902	1.81977e-05	8963.15	10782.7	442.35	472.404			40	1.9152	-4.90873e-06	24.7069	6.20501e-06	3110.38	3773.26	571.623	295.96			40	30.9959	-2.19645e-05	49.5295	-2.61003e-06	9420.72	12125.8	384.754	424.54			40	16.7861	5.01894e-06	45.5831	-8.84589e-06	7229.84
5	14.985	-5.80053e-06	38.2162	-8.81068e-06	10280.8	12986	549.508	561.065			5	6.38036	-1.18198e-05	30.9616	-8.30893e-07	8211.16	10782.6	366.775	472.404			5	1.38473	-5.31932e-06	18.3965	-2.7294e-05	2934.82	3772.72	497.209	295.957			5	25.97	4.70869e-06	41.2044	9.20396e-06	8018.61	12126	345.698	424.506			5	10.8793	2.09925e-05	30.0785	-1.16217e-06	5776.23
10	15.0917	2.39405e-06	38.3817	-7.12221e-06	10384.5	12985.9	562.888	561.069			10	6.79578	9.95974e-06	32.3482	6.48882e-06	8343.64	10782.6	375.27	472.403			10	1.54055	2.63239e-05	19.7866	5.20527e-08	3006.2	3772.72	523.657	295.959			10	26.5215	9.87834e-06	43.0841	1.06786e-05	8212.35	12126	349.21	424.507			10	12.1537	-7.06223e-06	33.5621	-5.37828e-06	5937.05
15	15.8729	4.99685e-06	39.0546	1.18673e-05	10491.5	12985.9	570.333	561.074			15	7.18564	-6.98262e-06	33.5287	-5.84401e-06	8434.04	10782.6	389.928	472.402			15	1.65774	-4.299e-06	21.0512	-4.59605e-06	3047.31	3772.72	530.273	295.956			15	27.5935	4.46374e-06	44.3183	-1.14678e-05	8413.54	12126	355.475	424.507			15	12.4023	6.87618e-07	35.1495	4.99259e-06	6132.28
20	15.5824	4.72002e-06	39.0551	1.43634e-05	10563.5	12985.9	576.244	561.079			20	7.66503	1.24176e-06	35.4967	2.45237e-05	8594.15	10782.6	403.55	472.401			20	1.63842	1.67763e-05	21.3837	-1.06326e-05	3007.29	3772.73	522.504	295.956			20	28.3591	-6.4023e-06	45.6306	-1.53093e-05	8704.2	12126	359.493	424.503			20	13.1017	1.05418e-05	37.1201	-5.21883e-06	6375.62
25	16.2338	7.59553e-07	39.9707	-2.3811e-06	10647	12985.9	584	561.083			25	8.11804	-3.80763e-06	36.1563	1.98363e-05	8663.73	10782.6	411.516	472.4			25	1.78049	-1.26663e-05	22.5555	-5.53241e-06	3053.71	3772.73	534.905	295.956			25	29.7048	-1.13501e-05	47.2925	-7.26889e-06	8926.67	12126	368.817	424.504			25	14.3542	9.51277e-06	39.531	-1.13906e-05	6578.44
30	16.7263	7.42682e-06	41.3995	4.60028e-07	10785	12985.9	594.175	561.088			30	8.53958	-1.26947e-05	39.0814	1.18805e-07	8850.01	10782.6	424.98	472.399			30	1.79558	-9.89651e-06	23.0195	-5.73703e-06	3053.1	3772.73	543.834	295.954			30	29.8005	4.94498e-06	47.3215	1.04521e-05	9128.84	12126	370.586	424.503			30	14.7981	-3.27815e-06	40.2108	-1.95294e-06	6747.21
35	17.3083	4.82249e-06	42.1232	-9.04614e-06	10850.2	12985.9	602.891	561.094			35	8.70815	-1.683e-06	39.3019	3.86586e-06	8901.21	10782.6	431.199	472.399			35	1.83552	-6.86605e-06	24.0667	-4.79858e-07	3083.3	3772.73	557.931	295.949			35	31.1952	1.41479e-06	48.7751	1.21488e-05	9288.22	12126	379.591	424.502			35	15.4812	-5.1673e-06	43.1982	-2.99394e-06	7001.24
40	18.5424	-1.23766e-05	43.8663	1.17276e-05	11010.2	12985.9	620.282	561.097			40	9.2427	5.99103e-06	41.1306	1.3593e-05	9027.92	10782.5	443.283	472.397			40	1.90702	-8.45689e-06	24.6893	-1.36733e-05	3088.95	3772.73	557.587	295.951			40	31.3166	-1.25793e-06	49.8106	-9.24712e-06	9480.74	12125.9	384.851	424.499			40	16.1967	-2.33136e-06	45.3185	-5.92244e-06	7205.42
5	14.2447	8.69156e-06	37.7691	6.65417e-06	10747.3	12985.9	580.338	561.089			5	5.9617	-1.20776e-05	30.6726	-1.47139e-06	8399.07	10783.2	375.864	472.487			5	1.42816	-2.67899e-06	19.0186	3.16274e-06	3087.42	3773.3	514.063	296.044			5	25.5881	1.82246e-05	40.655	3.07318e-06	8009.43	12126	335.949	432.399			5	11.3757	1.44786e-05	31.021	-5.3881e-06	5705.56
10	14.8229	8.87291e-06	38.174	1.94122e-05	10785.2	12985.9	593.706	561.088			10	6.76862	8.09113e-06	32.3875	-6.56624e-06	8522.85	10783.1	392.898	472.476			10	1.54998	-7.08778e-06	19.7895	1.36621e-05	3081.8	3773.26	510.874	296.039			10	26.1277	-9.468e-06	42.8588	1.83444e-05	8200.28	12126	343.375	432.369			10	11.9802	-2.79106e-06	33.7083	1.1847e-05	5913.06
15	15.6619	-7.63286e-06	39.2348	-8.78323e-06	10816.1	12985.9	600.739	561.09			15	7.02115	-8.49721e-06	33.4004	8.7399e-06	8599.69	10783	402.273	472.463			15	1.59998	-8.19342e-06	21.0219	2.80929e-06	3110.47	3773.25	522.531	296.037			15	27.0271	1.77504e-05	43.8705	4.1532e-06	8467.13	12126	353.567	432.311			15	12.8969	7.81157e-07	35.1304	-3.1974e-06	6129.77
20	15.7362	3.79378e-07	39.6245	-3.78008e-06	10847.8	12985.9	594.768	561.09			20	7.53168	-4.82984e-06	34.93	7.84393e-07	8644.16	10782.8	405.575	472.445			20	1.71003	1.15847e-05	21.7738	8.08989e-06	3099.12	3773.18	527.305	296.024			20	28.229	3.17839e-07	45.8505	1.42151e-05	8686.16	12126	351.256	432.279			20	13.3355	-4.26786e-06	37.0212	-1.13413e-05	6308.71
25	16.302	6.83329e-06	40.4052	2.31446e-06	10879.6	12985.9	603.348	561.091			25	7.99561	5.30683e-06	36.5305	1.82995e-06	8787.05	10782.8	423.803	472.441			25	1.71484	1.22379e-05	22.0534	1.09456e-05	3092.11	3773.18	538.544	296.026			25	28.8764	-1.83557e-05	46.6995	9.98735e-06	8908.8	12126	359.507	432.261			25	14.581	7.05549e-06	40.2846	-4.62116e-06	6621.2
30	16.5577	-2.09314e-06	41.3797	6.4649e-06	10899.9	12985.9	604.412	561.094			30	8.33039	-6.63436e-06	37.9365	-8.34271e-06	8852.14	10782.7	433.42	472.431			30	1.79883	9.49296e-06	23.368	1.23649e-05	3095.02	3773.17	548.523	296.025			30	28.8068	-1.79203e-06	47.4526	-9.1019e-06	9064.04	12126	366.228	432.192			30	14.2731	1.55525e-06	40.0054	5.43357e-07	6731.71
35	17.2223	1.07298e-05	42.4532	-2.15668e-06	10955	12985.9	611.099	561.093			35	8.52375	3.75749e-07	39.3975	-1.71767e-05	8930.75	10782.6	436.46	472.413			35	1.89935	5.23999e-06	23.5518	1.87014e-05	3100.38	3773.16	552.256	296.022			35	30.3758	9.59496e-06	48.2768	-1.89973e-06	9338.12	12126	377.855	432.226			35	15.2758	-1.00343e-05	42.6166	-1.33627e-05	6980.65
40	17.7177	2.36387e-05	43.0211	-8.72961e-06	10970.7	12985.9	613.712	561.095			40	9.40016	-3.14691e-06	41.1609	2.36143e-06	9014.61	10782.4	447.29	472.398			40	1.94882	9.27431e-07	25.1321	-4.99202e-06	3122.26	3773.13	555.191	296.018			40	31.6033	-3.65055e-06	49.9599	3.47627e-07	9500.38	12126	381.868	432.199			40	16.2389	-9.68824e-06	44.1263	1.62598e-05	7159.49
5	14.203	-7.85986e-06	37.5454	8.81408e-06	10552.4	12984.9	574.572	560.983			5	6.08588	1.29368e-06	30.3601	9.04962e-06	8251.81	10782.7	354.865	472.445			5	1.41979	-4.97031e-06	18.851	-7.18484e-06	2958.99	3772.74	502.515	296.021			5	25.7721	-1.47478e-05	41.6285	1.04133e-06	8039.43	12126.1	346.279	424.476			5	10.9416	-1.99861e-05	30.0763	8.67579e-06	5707.44
10	15.3445	-1.38104e-05	38.5315	7.21135e-06	10609.8	12984.8	587.009	560.981			10	6.26736	-2.38074e-05	31.7411	-2.25807e-06	8357.87	10782.6	365.398	472.435			10	1.51333	-9.53158e-06	19.981	7.83466e-06	2976.13	3772.81	508.72	296.027			10	26.1155	-1.64515e-06	42.0627	9.16329e-06	8215.12	12126.1	347.521	424.476			10	11.7129	-8.31321e-06	32.8339	1.43017e-05	5933.84
15	15.2813	3.03819e-06	38.5562	-9.16274e-06	10671.5	12984.9	595.056	561.003			15	7.02111	-1.82968e-05	33.8243	1.43643e-05	8462.67	10782.5	377.194	472.428			15	1.56176	3.62996e-06	20.4363	7.08266e-06	3000.05	3772.89	520.765	296.035			15	27.4963	-8.57172e-06	44.4413	4.08685e-06	8442.2	12126.1	357.644	424.475			15	12.8016	7.93946e-06	35.2923	3.92128e-06	6173.25
20	15.5424	7.21563e-06	39.3586	1.35544e-05	10731.6	12984.9	592.833	561.014			20	7.64325	6.15967e-06	35.1783	-7.03916e-06	8595.49	10782.4	390.413	472.416			20	1.64691	-1.17363e-05	21.5735	7.75675e-06	3039	3772.89	537.771	296.029			20	28.3396	4.91814e-06	46.0039	-2.9362e-05	8691.9	12126.1	361.45	424.475			20	13.2277	1.32376e-05	37.4576	-2.0937e-05	6349.44
25	16.3759	-2.30866e-06	41.0122	1.1702e-05	10785.5	12984.9	597.22	561.01			25	7.80801	1.03718e-05	35.9941	-1.0547e-05	8658.2	10782.4	393.503	472.409			25	1.68252	-9.93921e-06	22.4763	1.88928e-05	3057.22	3772.91	544.886	296.026			25	29.5645	7.734e-06	46.7556	-1.31284e-05	8885.99	12126.1	368.398	424.474			25	13.7062	6.85558e-06	38.6854	1.53533e-05	6524.65
30	16.9641	1.45326e-05	41.7872	1.34297e-06	10869.7	12984.9	613.109	561.026			30	8.27161	-9.10487e-06	38.0027	-6.72303e-07	8819.66	10782.3	408.034	472.398			30	1.90855	1.15291e-05	23.5522	1.13699e-07	3123.64	3772.95	557.505	296.026			30	30.2063	-1.05627e-05	48.0146	-2.18738e-05	9116.27	12126.1	374.417	424.473			30	15.1232	5.54632e-06	41.6603	-8.63568e-06	6818.84
35	16.9403	-1.33861e-05	42.2361	7.95979e-07	10887.5	12985	609.401	561.056			35	8.54472	-2.44028e-06	39.056	-8.25926e-07	8873.17	10782.2	414.55	472.389			35	1.78773	1.90065e-05	23.8818	4.26157e-06	3064.01	3772.96	546.042	296.02			35	30.4764	-7.05804e-06	49.1089	1.75365e-06	9293.45	12126	378.198	424.472			35	15.91	-1.26526e-06	43.6605	-7.82187e-06	7052.85
40	17.924	6.92919e-06	44.1032	5.54058e-06	10992.6	12985	619.249	561.065			40	9.03595	2.94719e-06	41.1817	7.69969e-06	8967.6	10782.1	423.862	472.38			40	2.04886	3.93295e-06	25.328	-9.80388e-06	3143.98	3773.02	565.324	296.024			40	31.3731	7.56642e-06	50.561	2.40488e-06	9473.64	12126	379.661	424.472			40	16.7856	7.74915e-06	45.4227	1.56325e-06	7276.21
5	13.774	-6.05861e-06	36.6657	-8.61703e-06	10613.5	12984.5	577.637	560.866			5	6.1807	6.93218e-06	30.4882	-7.74963e-06	8460.06	10782.7	372.789	472.391			5	1.373	1.10646e-05	18.6699	2.13532e-05	3099.19	3773.07	530.474	295.999			5	17.4742	-8.58844e-06	38.4818	2.83225e-06	8269.77	12126	408.807	424.475			5	11.0653	2.86278e-06	30.8419	1.37823e-05	5812.05
10	15.39	1.71938e-05	38.4407	3.00315e-07	10680.5	12984.6	589.33	560.905			10	6.51108	-2.02768e-05	31.8648	1.36809e-05	8514.97	10782.7	379.809	472.391			10	1.48778	-2.45848e-06	19.6126	-3.36545e-06	3087.22	3773.06	529.617	295.997			10	18.1075	-1.08216e-05	39.5858	-9.58928e-06	8480.72	12126	418.071	424.475			10	11.8314	1.80445e-05	33.5189	1.05329e-05	6000.98
15	15.4719	1.99252e-05	38.7313	-2.15238e-05	10735.9	12984.7	593.502	560.928			15	6.9805	-8.8604e-06	33.0374	1.96692e-05	8612.81	10782.7	394.085	472.392			15	1.60406	-1.33767e-05	20.796	-3.08216e-06	3114.33	3773.07	545.807	295.999			15	17.9955	-1.17869e-05	41.4119	6.74144e-06	8776.99	12126	421.225	424.475			15	12.4743	-9.84453e-07	34.3839	9.06284e-06	6178.01
20	16.0864	-7.66657e-06	39.8778	8.76456e-06	10790.5	12984.7	601.66	560.954			20	7.62837	-3.32579e-06	35.3808	-3.9144e-07	8709.37	10782.7	402.456	472.392			20	1.73698	6.12172e-06	21.4933	-3.4675e-06	3126.28	3773.06	555.443	295.995			20	18.4298	3.52039e-06	42.2516	7.16263e-06	9005.06	12126	427.498	424.474			20	13.113	1.34301e-05	36.4031	-3.11824e-06	6319.63
25	16.8577	-5.49557e-06	41.1653	-1.56149e-05	10862	12984.8	613.406	560.967			25	7.89515	7.0314e-06	36.816	1.24971e-05	8791.56	10782.7	410.64	472.392			25	1.71547	5.69289e-06	22.2076	-6.44896e-06	3113.19	3773.06	549.69	295.995			25	18.5569	3.09158e-06	42.9712	-1.25515e-05	9281.01	12126	436.562	424.474			25	13.8205	8.74114e-06	39.8633	-3.27605e-06	6613.86
30	16.9194	8.59588e-06	42.2152	1.50342e-05	10902.6	12984.8	614.651	560.987			30	8.36979	2.49843e-05	37.615	-1.0565e-05	8838.83	10782.7	416.581	472.392			30	1.84228	7.16686e-07	23.3313	-7.29437e-06	3102.89	3773.07	551.473	295.997			30	18.9295	-6.84046e-06	43.863	-1.46604e-05	9504.55	12126	444.097	424.474			30	14.8368	7.35443e-06	41.2386	3.45946e-06	6814.13
35	17.2661	-3.87131e-06	41.8949	-3.3012e-06	10946.3	12984.9	617.125	561.018			35	8.60707	-2.28006e-06	39.2752	1.07522e-05	8915.58	10782.7	423.326	472.393			35	1.86036	-2.42375e-06	23.8989	-5.23704e-06	3077.34	3773.07	559.471	295.997			35	19.0302	5.0854e-08	45.2837	-1.31663e-09	9681.71	12126	446.957	424.474			35	15.7405	-2.01149e-05	42.7254	-1.30068e-06	7002.49
40	17.7937	-4.54112e-07	43.4334	-2.11667e-06	10993.8	12984.9	622.459	561.016			40	9.27095	-1.40698e-05	40.419	1.04728e-05	8995.42	10782.7	435.768	472.394			40	1.99889	9.62211e-06	25.0737	-1.3658e-05	3144.55	3773.07	575.74	295.998			40	19.9249	1.52713e-05	45.9834	1.79178e-05	9941.7	12126	454.89	424.474			40	16.2048	9.2919e-06	44.1663	8.8932e-06	7218.71
5	14.4591	2.53884e-07	37.6223	-6.27734e-06	10041.6	12985.9	557.486	561.101			5	6.23137	4.02268e-06	30.6087	8.63437e-06	8347.33	10783.1	379.904	472.427			5	1.3871	-9.85733e-06	18.9084	-7.85257e-06	3069.94	3773.21	403.021	315.717			5	25.6614	-9.7406e-06	41.0777	1.70235e-05	8024.06	12126	337.884	481.504			5	10.647	-1.27508e-06	30.146	8.30118e-06	5726.94
10	15.1043	-1.91967e-05	38.4078	-2.88039e-06	10197.6	12985.9	567.556	561.101			10	6.58426	1.321e-05	32.0815	-1.55631e-07	8466.68	10783	390.663	472.42			10	1.56361	-7.73781e-06	20.0592	1.94903e-05	3099.1	3773.18	407.902	314.938			10	26.3759	-1.95174e-05	42.4012	5.66186e-06	8196.45	12126	345.695	481.712			10	11.7478	-4.43926e-06	33.2595	5.91341e-06	5943.01
15	15.7565	-1.38377e-07	39.4515	1.41853e-05	10325.6	12985.9	580.639	561.1			15	7.02666	1.08014e-06	33.238	-2.95425e-05	8546.88	10782.9	400.308	472.41			15	1.62523	-1.00811e-05	20.9229	7.35721e-06	3118.32	3773.17	431.632	314.501			15	27.2652	4.55076e-06	44.5236	-7.27246e-06	8444.9	12126	351.037	481.603			15	12.7309	-1.48291e-05	34.9844	-2.52596e-05	6199.17
20	16.0494	-6.89728e-06	39.2484	-2.48781e-05	10470	12985.9	596.523	561.099			20	7.69287	-9.06649e-06	35.4681	-6.41727e-06	8656.4	10782.9	409.683	472.407			20	1.59773	8.4973e-07	21.649	9.25968e-06	3089.48	3773.18	425.402	314.725			20	27.9753	-1.10401e-06	45.3815	8.89571e-06	8691.24	12126	355.498	481.953			20	13.1564	-5.58713e-08	37.9401	1.27988e-06	6358.07
25	15.9265	-4.93123e-06	40.4529	1.27697e-05	10620.8	12985.9	601.439	561.098			25	7.88359	9.57994e-06	36.7735	-6.25916e-06	8745	10782.8	412.781	472.396			25	1.765	-1.08789e-05	22.1503	1.17727e-05	3086.63	3773.21	433.46	314.937			25	29.0062	-7.10025e-06	46.5272	-4.49796e-06	8835.17	12126	362.908	482.084			25	14.2475	3.35516e-07	39.2701	-1.08854e-06	6557.63
30	16.5474	1.44363e-05	41.0294	3.38024e-06	10726.3	12985.9	607.636	561.098			30	8.29864	6.63546e-06	37.9104	-9.78255e-06	8826.27	10782.8	425.072	472.393			30	1.79709	-6.84242e-06	22.7462	1.8342e-05	3081.26	3773.16	432.737	314.035			30	29.24	6.5208e-06	47.1634	-7.64829e-06	9147.26	12126	372.973	482.213			30	14.6358	-1.303e-05	41.0701	1.68026e-06	6771.96
35	17.7327	-1.25651e-05	42.6831	-1.20702e-05	10899.6	12985.9	625.86	561.097			35	9.17192	-1.02608e-05	40.0813	1.22243e-06	8977.91	10782.6	446.527	472.378			35	1.9375	-7.05756e-06	23.9626	-1.77136e-05	3113.46	3773.21	455.388	314.668			35	30.7677	8.39225e-06	48.5514	-2.14125e-05	9359.61	12126	378.164	481.97			35	15.7347	-1.47328e-05	43.3387	-7.54325e-06	7010.78
40	18.0784	8.13205e-06	44.0172	-1.07531e-05	11058.1	12985.8	632.412	561.095			40	9.19266	3.81426e-06	40.85	-4.18963e-06	9002.47	10782.6	445.426	472.372			40	1.9755	-2.60608e-06	24.9551	-1.22982e-05	3101.81	3773.25	449.578	315.167			40	30.8684	-2.20828e-05	49.315	1.05013e-06	9489.75	12126	382.865	482.137			40	16.782	4.86619e-06	46.0835	-1.32479e-05	7290.07
5	14.5382	-2.78963e-06	37.8133	1.67639e-05	10394	12986	565.736	561.087			5	6.08143	9.97266e-06	30.7791	-8.24612e-06	8380.1	10782.8	368.498	472.407			5	1.38133	-1.48737e-05	18.6878	-8.03724e-06	3051.69	3773.21	421.939	295.987			5	25.4376	-6.52598e-06	40.3465	-6.29867e-06	7928.1	12126.2	342.638	424.451			5	11.0638	8.71705e-06	30.8693	4.63138e-06	5756.27
10	15.8246	-2.7976e-06	39.0823	-9.45507e-06	10517.9	12986	588.347	561.088			10	6.51074	1.18189e-05	31.751	-1.0588e-05	8478.81	10782.7	382.414	472.407			10	1.55376	8.7205e-07	19.7439	-4.6973e-06	3076.11	3773.23	431.986	295.988			10	26.1654	2.31752e-05	42.2771	9.64304e-07	8193.25	12126.2	354.939	424.451			10	11.6091	1.90283e-06	32.8748	-3.56301e-06	5926.83
15	15.3094	7.90372e-06	38.6693	-1.15335e-05	10589.7	12986	591.314	561.088			15	7.01331	-6.6449e-07	33.3672	-7.15513e-06	8548.56	10782.7	390.737	472.406			15	1.57178	1.2473e-05	20.6404	-3.00569e-06	3063.71	3773.23	449.461	295.986			15	27.5932	5.83405e-06	43.8355	-2.29936e-05	8460.04	12126.2	362.184	424.451			15	12.8492	1.15083e-05	35.1364	5.74693e-06	6152.95
20	16.1141	3.40051e-06	40.1468	1.13731e-05	10678.9	12986	599.261	561.088			20	7.40521	-3.58079e-06	35.4289	1.1215e-05	8667.87	10782.7	405.64	472.405			20	1.68627	1.35491e-06	21.556	-4.46978e-06	3096.75	3773.24	450.55	295.985			20	27.9024	6.76104e-06	44.096	1.69827e-06	8596.9	12126.2	363.368	424.45			20	13.069	-8.6385e-07	36.4571	-6.70914e-06	6297.73
25	16.2745	5.70613e-06	40.5887	3.38553e-06	10743.7	12986	596.618	561.089			25	8.22286	1.22727e-05	36.6565	-6.61025e-06	8738.78	10782.7	407.574	472.404			25	1.80379	1.54132e-05	23.1796	2.19309e-06	3144.33	3773.24	470.067	295.984			25	29.2553	1.17289e-05	47.2759	-2.43112e-05	8906.96	12126.2	369.135	424.45			25	13.7111	-5.43513e-07	38.2143	1.41591e-05	6526.66
30	16.9011	9.68185e-06	41.6587	-9.37926e-06	10830	12986	611.168	561.089			30	8.1669	-1.21016e-05	37.4188	-5.14939e-06	8777.69	10782.7	412.979	472.403			30	1.81911	1.334e-05	22.5652	3.52954e-07	3078.93	3773.21	470.303	295.979			30	29.2398	1.70688e-07	47.2263	1.08794e-05	9108.79	12126.1	373.072	424.449			30	14.7999	-9.17028e-06	40.9483	1.00106e-05	6782.61
35	17.692	-3.31308e-06	42.9269	2.16625e-06	10937.6	12986	619.908	561.089			35	8.52235	4.38579e-06	38.9076	-4.56698e-06	8901.22	10782.7	425.828	472.402			35	1.81445	7.77735e-06	23.4772	-7.22835e-06	3066.68	3773.27	464.815	295.985			35	30.4463	7.96684e-06	48.6295	5.21891e-06	9252.18	12126.1	376.94	424.449			35	15.4085	-1.56024e-05	42.2499	2.96827e-06	6951.57
40	17.6771	-6.12237e-06	43.1068	-1.02575e-05	11012.9	12986	624.483	561.09			40	9.00948	-1.37003e-05	40.2781	3.38994e-06	9007.58	10782.7	437.785	472.402			40	1.98635	7.46858e-07	24.2257	-2.17555e-05	3105.03	3773.27	467.484	295.983			40	31.0832	7.18062e-06	49.1481	-2.78665e-06	9451.68	12126.1	383.512	424.448			40	16.554	1.85466e-05	45.3043	-2.13288e-06	7224.4
5	14.4821	-1.08515e-05	37.5399	1.10082e-05	10088	12986	554.698	561.023			5	6.32487	1.06538e-05	31.3099	4.5625e-06	8211.81	10783.3	364.007	472.527			5	1.36279	2.25004e-07	18.3007	-9.92869e-06	2908.27	3773.52	478.765	296.044			5	25.3327	5.39041e-06	40.6359	5.62721e-06	8019.51	12125.5	346.999	425.145			5	11.4317	1.1313e-05	31.4813	8.52409e-06	5798.21
10	15.3509	-8.25411e-06	38.8179	1.06137e-05	10220.5	12985.9	562.467	561.032			10	6.69451	-2.58046e-06	32.1852	-3.04466e-05	8320.62	10783.2	375.122	472.51			10	1.54408	7.638e-06	19.9206	-5.49239e-06	2968.42	3773.48	485.443	296.041			10	26.9767	-3.22012e-06	43.439	-9.78073e-06	8213.61	12125.5	350.634	425.149			10	11.758	-1.39251e-05	32.8507	3.92548e-06	5936.97
15	15.998	2.94909e-05	39.3515	5.32006e-06	10358.5	12985.9	579.823	561.047			15	7.37241	1.26858e-05	33.8934	1.02164e-05	8438.27	10783	390.864	472.494			15	1.59703	-3.91671e-06	20.4513	-2.47079e-06	2982.66	3773.44	501.345	296.038			15	27.1932	1.72059e-06	44.0501	7.23763e-07	8446.11	12125.5	353.29	425.149			15	12.9799	1.55752e-06	35.5121	2.38584e-06	6145.59
20	15.9272	1.24468e-05	39.4918	3.61661e-06	10468.9	12985.9	588.026	561.055			20	7.31945	4.91413e-06	34.6061	1.43637e-05	8502.27	10782.9	391.6	472.478			20	1.61032	-1.88252e-05	20.9863	-1.12967e-05	2965.52	3773.42	497.768	296.038			20	28.0638	-5.88362e-06	44.6661	7.94775e-06	8649.92	12125.5	360.891	425.149			20	13.0881	-1.00046e-06	36.8706	1.04287e-05	6324.08
25	16.0446	-1.35107e-05	40.0608	1.76119e-05	10618.5	12985.8	593.168	561.069			25	7.88788	-1.22322e-05	35.9407	-1.05019e-05	8609.24	10782.8	400.851	472.459			25	1.81939	4.92004e-06	22.2954	-4.90806e-06	3046.79	3773.41	522.496	296.038			25	29.3602	1.28143e-07	46.6566	-3.09429e-05	8896.37	12125.6	368.128	425.151			25	14.1108	-2.73992e-06	39.0309	1.42654e-05	6591.15
30	16.9333	-1.32246e-05	41.6975	-3.13643e-09	10751.1	12985.8	607.091	561.078			30	8.39503	1.42463e-05	38.4516	-9.72298e-06	8806.09	10782.6	416.777	472.444			30	1.7964	-1.13107e-05	23.2593	-1.13099e-05	3068.64	3773.37	534.461	296.035			30	30.2749	-1.16849e-05	48.3778	-4.47224e-06	9163.45	12125.6	372.293	425.151			30	15.1033	-4.09018e-06	41.5332	-1.25241e-05	6842.21
35	17.4863	4.81866e-06	42.0247	-1.18187e-05	10899.6	12985.8	615.55	561.091			35	8.78294	1.55125e-05	40.0071	-4.50253e-06	8900.03	10782.5	427.602	472.424			35	1.92502	-9.62141e-06	24.0685	-1.25819e-06	3087.42	3773.39	543.941	296.038			35	31.3168	-7.90624e-06	49.4642	-2.26434e-07	9349.99	12125.6	379.837	425.151			35	16.0376	3.81269e-06	43.6107	-1.05038e-05	7034.3
40	17.7993	5.47265e-06	43.0737	4.49474e-06	11003.7	12985.8	629.178	561.1			40	9.25816	8.82286e-06	40.4666	-7.56004e-06	8992.32	10782.4	442.602	472.41			40	1.96586	2.23948e-09	24.9162	-1.07309e-05	3118.63	3773.32	545.284	296.032			40	31.3739	-2.82312e-06	49.4712	-1.96293e-06	9469.44	12125.7	387.055	425.153			40	16.2456	8.18176e-06	44.7977	-7.80261e-06	7155.73
5	14.6194	5.48884e-06	37.3447	2.08605e-05	10069.5	12985.3	539.735	560.962			5	6.12339	-7.61588e-06	30.9317	2.23927e-06	8464.68	10782.5	378.719	472.398			5	1.41053	-9.51249e-07	18.7787	-8.48905e-06	3008.11	3772.76	489.274	295.956			5	25.9356	-9.43705e-06	41.5498	1.4571e-05	7984.34	12126.1	344.412	424.474			5	10.9719	4.02391e-06	30.8556	-1.50231e-05	5704.74
10	15.2946	-2.54956e-06	38.366	-1.01476e-05	10191.8	12985.3	550.262	560.985			10	6.7401	-3.06014e-06	32.3165	-1.94653e-05	8585.28	10782.5	395.289	472.398			10	1.54557	-1.41208e-05	20.4569	-1.30868e-05	3068.46	3772.81	507.362	295.963			10	26.3691	-5.05017e-06	42.6947	-1.1239e-05	8170.4	12126.1	345.968	424.473			10	11.9119	-1.20518e-06	33.2281	-6.26272e-07	5908.68
15	15.6731	-1.25454e-06	38.8767	-3.61463e-06	10350.1	12985.3	567.167	561.002			15	6.78877	1.45427e-06	33.2581	-1.11793e-05	8604.22	10782.5	397.816	472.398			15	1.50722	1.65492e-06	20.105	-1.53501e-06	3016.74	3772.87	510.965	295.971			15	27.4827	-1.63926e-06	43.7739	-6.21159e-06	8424.98	12126.1	355.482	424.473			15	12.3144	-1.57227e-06	34.5465	6.00238e-06	6079.03
20	16.2422	3.2788e-06	40.0701	4.16446e-06	10465.7	12985.3	575.178	561.022			20	7.70755	-7.0371e-06	35.1728	1.5392e-05	8733.47	10782.5	415.64	472.398			20	1.59258	9.6614e-06	21.7336	-8.66448e-06	3061.24	3772.92	517.434	295.979			20	27.5769	4.02262e-06	45.4695	-1.91587e-05	8637.78	12126.1	358.925	424.473			20	13.269	9.36814e-06	36.8128	-2.12968e-07	6355.39
25	17.16	8.5893e-07	40.7375	-5.39048e-07	10622	12985.3	593.647	561.032			25	8.04208	1.69235e-05	36.4061	-9.2822e-06	8817.66	10782.5	426.713	472.399			25	1.74909	-1.12834e-05	22.218	9.06784e-06	3069.9	3772.99	525.209	295.987			25	29.2237	9.49257e-06	46.8423	1.51029e-05	8880.82	12126.1	366.572	424.473			25	13.5094	4.63445e-06	38.4316	-5.34002e-06	6479.27
30	16.6076	-2.2193e-05	41.1518	-9.82304e-06	10716.3	12985.3	595.074	561.042			30	8.24792	1.44326e-06	37.9443	1.24343e-05	8858.8	10782.5	433.501	472.399			30	1.81104	1.27248e-05	23.0132	4.0585e-06	3072.33	3773.04	532.123	295.995			30	29.3359	-4.63784e-06	48.5693	-2.4629e-06	9143.99	12126.1	367.311	424.472			30	14.8697	7.26895e-07	41.1113	1.12657e-05	6710.76
35	17.5414	-2.298e-06	42.6565	1.12186e-05	10875.5	12985.3	610.182	561.058			35	8.58124	-2.70335e-05	39.7363	3.55338e-06	8956.8	10782.5	434.298	472.4			35	1.93508	-1.56017e-05	24.0586	-6.98518e-07	3096.75	3773.08	535.249	296.001			35	30.4007	1.3351e-05	48.3957	-4.38409e-06	9257.88	12126	375.902	424.472			35	15.8455	-3.59013e-07	43.368	1.40672e-06	6979.5
40	18.5937	-8.51406e-06	44.0781	2.32004e-05	11038.1	12985.3	622.157	561.089			40	9.47585	3.39356e-06	41.5935	-1.80927e-05	9057.56	10782.5	450.806	472.4			40	1.85414	2.11732e-05	24.258	-7.97485e-06	3078.13	3773.17	527.853	296.011			40	31.0498	9.38611e-06	50.1027	-5.24827e-07	9436.61	12126	381.538	424.472			40	16.3041	3.45271e-06	44.0284	3.431e-06	7131.32
5	15.1621	1.75211e-06	38.1584	1.96131e-06	10624.6	12985.9	570.898	561.049			5	6.32506	-3.48157e-06	31.1121	6.35329e-06	8287.75	10782.2	364.005	472.332			5	1.48767	-4.1126e-06	19.1237	3.8052e-06	3127.96	3773.08	527.772	295.959			5	26.1433	5.04094e-06	41.8944	6.36236e-06	7971.63	12126	347.641	424.48			5	11.0787	-4.68349e-06	30.4664	1.15423e-05	5765.41
10	15.5493	2.98526e-05	38.5709	-9.04068e-06	10667.4	12986	576.477	561.057			10	6.75795	-7.49266e-07	32.494	-1.17667e-06	8397.59	10782.2	375.399	472.334			10	1.4945	1.45617e-06	20.0688	6.90701e-06	3124.75	3773.09	533.381	295.961			10	26.7327	1.53649e-06	43.0489	3.47363e-06	8207	12126	355.981	424.479			10	11.7303	8.21539e-06	33.4739	-1.23242e-06	5988.02
15	15.8553	3.67482e-06	39.3631	-1.54896e-05	10715.4	12985.9	585.114	561.062			15	7.28696	-3.68619e-06	33.9944	-4.55467e-06	8500.48	10782.2	381.916	472.333			15	1.58848	-1.89203e-05	21.0021	1.42688e-06	3125.89	3773.03	549.371	295.95			15	28.123	3.19121e-06	45.3813	2.64788e-05	8410.74	12126	353.986	424.479			15	12.819	-1.07586e-05	35.628	2.06021e-05	6200.52
20	16.2091	-3.1353e-06	40.1912	2.57976e-06	10767	12985.9	591.643	561.07			20	7.43311	8.07046e-06	34.854	2.44957e-06	8560.28	10782.2	391.574	472.336			20	1.6437	-6.21361e-07	21.3699	1.6037e-05	3100.04	3773.08	538.068	295.959			20	28.0472	1.18705e-05	45.4878	4.53936e-06	8631.08	12126	359.28	424.477			20	13.377	-4.11457e-06	37.4155	-4.47815e-06	6426
25	16.7091	9.21802e-06	40.8705	1.10388e-05	10813.9	12985.9	591.957	561.075			25	7.64388	1.11969e-05	36.7805	4.74634e-06	8691.27	10782.2	398.549	472.337			25	1.78435	2.28482e-06	22.6642	4.59637e-06	3115.77	3773.05	551.935	295.954			25	29.312	1.22358e-05	46.4926	-4.65245e-06	8859.88	12126	369.372	424.477			25	14.1249	6.11106e-06	39.805	1.99795e-05	6641.94
30	17.4228	4.82688e-06	42.0326	4.75168e-06	10867.6	12985.8	601.745	561.083			30	8.67598	2.83053e-06	39.2189	7.07592e-06	8826.71	10782.3	419.705	472.34			30	1.89344	-8.61621e-07	23.5777	9.13607e-06	3131.16	3773.06	558.688	295.955			30	29.8309	1.33495e-05	47.9091	-5.61357e-06	9074.13	12126	372.864	424.476			30	14.9793	-1.13288e-05	41.3647	-9.74735e-06	6816.13
35	17.8036	4.20094e-06	42.5593	-2.40381e-08	10922	12985.8	606.707	561.09			35	8.86297	-3.39311e-06	39.6515	1.17825e-05	8905.15	10782.3	426.406	472.34			35	1.9444	-5.63081e-06	24.1832	1.33565e-06	3113.3	3773.09	553.52	295.962			35	30.3205	4.13268e-07	48.7383	-3.92759e-06	9325.73	12126	378.954	424.475			35	15.9545	-1.57301e-05	43.1684	5.17485e-06	7044.34
40	17.842	6.06851e-06	43.4557	-5.89272e-06	10956	12985.8	610.1	561.094			40	9.27816	-4.13372e-07	41.2414	4.08136e-06	9009.92	10782.3	433.28	472.342			40	2.05065	-9.46565e-06	25.1497	6.75664e-06	3149.77	3773.09	560.637	295.962			40	31.4669	5.54967e-06	49.1716	-1.50184e-05	9510.8	12126	388.67	424.474			40	16.4127	6.30777e-07	44.3241	-6.42532e-06	7180.95
5	14.6877	2.05654e-05	37.8324	-1.09216e-05	10476.6	12985.6	580.873	560.653			5	6.20154	1.95996e-07	30.7655	-1.37563e-05	8204.83	10782.4	371.453	472.378			5	1.35327	1.13053e-05	18.6432	-7.96781e-06	2977.05	3773.3	507.568	295.979			5	24.9656	1.34355e-05	40.7282	3.98642e-07	7971.99	12126.1	343.404	424.476			5	11.0933	-1.69646e-05	30.9253	1.11957e-05	5939.95
10	15.3259	-1.13089e-05	38.2862	8.34751e-06	10549.5	12985.6	591.649	560.691			10	6.61031	-8.0243e-06	32.0852	-4.73645e-06	8289.39	10782.4	380.001	472.376			10	1.54153	3.08071e-07	19.9767	-4.58398e-06	3036.74	3773.3	517.285	295.978			10	26.1971	-6.23716e-06	43.2085	7.83468e-06	8234.48	12126.1	347.619	424.476			10	11.866	-1.2988e-05	33.036	-4.78233e-06	6100.62
15	15.1633	4.73632e-06	39.0021	9.13772e-06	10627.5	12985.6	591.891	560.788			15	7.07302	5.78929e-06	33.5467	2.94305e-05	8438.14	10782.3	394.276	472.375			15	1.69874	1.54075e-05	21.1962	3.49364e-06	3072.81	3773.3	529.923	295.978			15	27.5136	-3.18417e-06	44.5056	-6.13364e-06	8405.61	12126.1	355.006	424.475			15	12.7746	7.56594e-06	35.8331	2.90871e-06	6328.25
20	16.0341	-9.26381e-06	39.49	-1.54573e-05	10724.8	12985.6	604.346	560.831			20	7.53262	4.60042e-06	34.6742	7.24491e-06	8522.82	10782.3	401.568	472.373			20	1.65385	-5.26482e-06	21.2233	3.42099e-06	3030.94	3773.28	530.663	295.976			20	28.0341	1.60367e-07	44.7181	-8.0738e-06	8662.53	12126.1	364.064	424.475			20	13.2475	-2.04785e-06	37.1114	-6.50542e-06	6450.87
25	16.5772	5.55513e-06	40.23	1.58984e-05	10798.2	12985.6	618.271	560.902			25	8.1523	1.54044e-05	36.739	2.36929e-05	8680.85	10782.3	417.218	472.371			25	1.74236	-4.34795e-06	22.561	5.07612e-06	3068.9	3773.29	537.292	295.977			25	28.2593	8.99599e-06	46.7706	1.51595e-05	8860.27	12126.1	367.615	424.475			25	14.3069	1.28549e-05	39.9378	9.37225e-06	6717.17
30	17.1715	-9.18687e-06	41.4533	5.74071e-06	10876.5	12985.6	618.934	560.962			30	8.50843	1.25535e-05	37.7496	1.39543e-05	8784.18	10782.3	427.651	472.369			30	1.86728	8.15594e-06	23.3496	1.10039e-05	3095.11	3773.28	549.574	295.975			30	29.7982	9.15172e-06	47.4908	-1.42648e-05	9127.42	12126	373.282	424.474			30	14.6128	-1.20481e-05	40.4092	-6.55751e-06	6794.83
35	17.4146	-4.17367e-06	42.9671	1.39959e-05	10935.5	12985.6	624.817	561.025			35	8.8008	-6.85675e-06	39.736	2.41802e-06	8922.68	10782.3	436.16	472.368			35	1.87004	-1.62297e-05	23.8554	-1.42497e-05	3076.56	3773.28	551.218	295.975			35	30.423	-2.30864e-06	49.4825	-2.06782e-05	9303.96	12126	372.305	424.474			35	15.1229	-9.39524e-07	42.3858	1.68341e-05	6997.56
40	17.999	-2.9509e-06	43.8476	-1.34213e-05	11012.1	12985.6	630.559	561.096			40	9.42911	8.20298e-06	41.4504	3.01407e-06	9028.85	10782.3	455.147	472.367			40	1.97494	-1.21346e-05	24.7475	-9.74453e-06	3100.24	3773.28	551.88	295.975			40	30.3727	-1.50861e-05	49.1574	-1.1529e-05	9472	12126	383.749	424.473			40	16.5394	3.99585e-06	44.2988	-9.95997e-06	7188.72
5	14.2578	9.75817e-06	37.2883	-1.36582e-05	10567.2	12985.5	573.588	560.974			5	6.03334	-9.50953e-06	30.6443	-3.658e-07	8292.89	10782.7	367.937	472.436			5	1.41507	1.09748e-05	19.2249	2.29573e-06	3079.63	3773.95	510.38	296.006			5	25.0372	2.46184e-06	39.5799	-1.54043e-05	7975.05	12126	350.045	424.551			5	11.3289	-1.17051e-05	30.6381	-1.34563e-05	5776.89
10	14.6628	9.18454e-06	37.9013	-1.48969e-06	10657.3	12985.4	579.522	560.985			10	6.71804	6.95932e-06	31.6558	-1.7378e-05	8402.32	10782.7	379.563	472.43			10	1.59482	-1.17193e-05	19.99	-7.24364e-06	3097.02	3773.86	517.955	296.006			10	26.6122	-9.18316e-06	43.8997	3.86226e-06	8224.26	12126	346.132	424.549			10	12.1248	1.03176e-05	33.5074	9.51552e-06	5962.97
15	15.8816	-1.24572e-05	39.2319	5.02784e-06	10706.4	12985.4	597.3	560.987			15	7.23855	-5.16614e-06	33.35	1.80473e-07	8513.51	10782.6	390.826	472.424			15	1.65706	-1.81905e-05	20.9113	3.37777e-05	3098.84	3773.93	523.156	296.006			15	27.1557	-1.48994e-05	43.9091	-3.60704e-06	8398.13	12126	357.552	424.548			15	12.8807	5.10679e-06	35.6765	-5.91644e-06	6166.45
20	15.9168	5.49341e-07	39.7174	1.79636e-05	10774.1	12985.3	596.553	560.991			20	7.65988	-1.02325e-05	35.3639	1.21067e-05	8599.05	10782.6	400.301	472.42			20	1.67237	1.86853e-05	21.3562	5.1572e-06	3076.06	3773.91	530.907	296.006			20	28.0814	-1.26387e-05	45.527	-2.19687e-06	8641.13	12126	359.256	424.546			20	13.4466	-1.60929e-05	36.6799	-7.23729e-08	6359.94
25	16.4442	-7.0958e-06	40.5047	7.06079e-06	10826	12985.3	605.84	560.994			25	8.50154	2.80045e-06	37.2569	-5.9964e-06	8764.42	10782.5	412.282	472.414			25	1.75171	-1.39382e-05	22.3346	-7.83308e-07	3071.98	3773.96	533.332	296.006			25	28.7418	3.26381e-06	45.7175	1.15293e-05	8815.89	12126	367.963	424.543			25	14.2042	-3.77418e-07	39.0518	-3.22241e-06	6570.17
30	16.7137	-1.2585e-05	41.774	-2.42681e-06	10875.1	12985.1	609.566	560.997			30	8.27903	-2.67457e-05	37.3362	4.11953e-06	8796.61	10782.5	421.287	472.409			30	1.86746	1.84119e-06	23.3169	-5.15469e-06	3112.32	3773.91	543.736	296.006			30	29.8035	1.36104e-05	47.8123	-6.91335e-06	9099.32	12126	381.602	424.541			30	14.9175	3.85957e-06	41.4035	-1.31261e-05	6800.05
35	17.545	-2.17017e-06	42.1813	-1.02637e-05	10958.9	12985.1	618.264	561.002			35	8.52417	-1.75098e-05	39.2151	8.51591e-06	8891.38	10782.4	427.95	472.404			35	1.82453	6.90852e-07	23.8283	-4.80162e-06	3091.72	3773.95	547.613	296.006			35	31.0071	3.88945e-07	48.9428	7.75089e-06	9285.5	12126	380.468	424.54			35	15.4744	-5.90057e-06	42.9551	-7.69936e-07	7025.68
40	17.8563	-3.08483e-06	43.2214	1.23e-05	10993.6	12985	624.215	561.009			40	9.39422	-1.77492e-06	41.8371	-9.0968e-06	9045.01	10782.4	442.287	472.399			40	1.93872	-2.81063e-05	24.8947	3.01407e-07	3099.29	3773.97	548.265	296.006			40	30.9889	2.11381e-06	49.6821	1.51132e-05	9497.77	12126	388.191	424.537			40	16.6363	-1.47986e-05	45.219	1.26492e-05	7236.18
5	14.4042	2.42672e-05	37.2754	-9.64705e-06	10159.5	12985.3	558.184	561.098			5	6.20337	8.24418e-07	30.7437	-4.51303e-06	8188.28	10782.7	364.77	472.423			5	1.40269	-2.67317e-06	18.621	1.11982e-06	3025.43	3773.29	523.701	295.97			5	25.6315	1.18289e-05	41.4213	-4.55662e-06	7959.27	12125.8	337.493	424.457			5	11.0904	2.78459e-06	30.6873	1.00314e-05	5797.61
10	15.0236	4.3296e-06	38.5924	1.62847e-05	10272.7	12985.2	566.217	561.095			10	6.2658	-3.69319e-06	31.4676	-1.01791e-05	8271.17	10782.6	371.382	472.409			10	1.4623	4.48413e-06	19.6612	-4.56699e-06	3058.94	3773.28	531.326	295.971			10	26.1852	-1.54445e-05	42.0528	7.37023e-06	8150.14	12125.8	338.988	424.458			10	11.9496	2.21124e-05	33.3206	2.31793e-06	5977.03
15	15.6274	-1.37762e-05	39.3952	-2.84385e-06	10423.5	12985	579.921	561.091			15	7.02537	-1.57944e-05	33.7976	-8.22166e-06	8412.43	10782.5	385.944	472.402			15	1.65125	3.54309e-06	20.9383	-2.73152e-06	3086.69	3773.28	542.055	295.97			15	27.5673	5.20176e-06	44.3786	-2.41818e-06	8471.98	12125.9	346.928	424.458			15	12.7431	-3.86984e-06	35.6521	1.11227e-05	6193.62
20	16.6619	-5.64774e-06	40.3397	1.59058e-05	10558.8	12985	597.398	561.09			20	7.62129	-8.17892e-06	35.5368	-1.28761e-05	8513.96	10782.5	394.111	472.404			20	1.68504	9.03521e-06	21.8364	1.34428e-05	3089.48	3773.29	546.636	295.97			20	27.9463	-1.15898e-07	45.6044	9.24098e-06	8633.23	12125.9	357.167	424.458			20	13.2308	1.56924e-05	36.8831	-1.05952e-05	6357.07
25	16.8438	1.02138e-05	40.8551	6.78931e-06	10675.5	12984.9	606.399	561.087			25	7.87924	3.91209e-06	36.4849	-9.00448e-06	8675.7	10782.5	411.176	472.399			25	1.7406	-3.87491e-06	22.122	1.3845e-05	3079.37	3773.29	547.54	295.97			25	28.3272	5.66057e-06	45.3822	-1.57149e-05	8832.41	12125.9	361.159	424.459			25	14.1887	-7.52289e-06	39.6809	-3.25454e-06	6584.15
30	17.1495	2.08844e-05	41.6969	-1.36995e-06	10817.4	12984.8	614.475	561.086			30	8.37755	5.81782e-06	38.3171	1.41946e-05	8772.44	10782.5	421.975	472.399			30	1.75457	7.12504e-06	22.6043	2.52034e-06	3088.48	3773.29	557.537	295.97			30	29.8836	-4.83484e-06	47.2485	-1.64551e-05	9084.11	12125.9	368.687	424.458			30	14.7897	2.15546e-06	41.0496	3.95805e-06	6765.06
35	17.1015	-1.58598e-05	41.6673	-5.19396e-06	10900.5	12984.7	618.246	561.084			35	8.93328	-1.62231e-07	40.2608	-9.15477e-06	8932.86	10782.4	432.313	472.392			35	1.93278	-6.89329e-06	24.1229	-1.34126e-05	3124.6	3773.29	559.327	295.97			35	30.4151	-8.17937e-06	49.0181	-3.91268e-06	9301.74	12126	375.696	424.46			35	15.6677	7.71523e-06	43.0744	-1.30415e-06	6989.98
40	17.7769	-1.87992e-05	43.5438	-3.40908e-06	10998.8	12984.5	625.285	561.078			40	9.40568	1.15683e-05	41.174	1.26459e-06	9030.64	10782.4	443.905	472.394			40	1.91794	-1.41047e-05	24.8664	5.38503e-06	3100.97	3773.29	568.625	295.97			40	31.1666	1.40509e-06	50.0466	-8.88925e-06	9494.19	12126	380.622	424.46			40	16.2665	-8.41367e-08	45.3772	-2.46823e-06	7212.05
5	13.9776	1.87097e-05	37.7955	4.28317e-06	10741.4	12985.9	579.67	561.085			5	6.3368	3.97397e-06	31.1323	-5.02869e-06	8275.02	10782.8	361.251	472.446			5	1.32656	-1.29773e-05	18.9931	1.55428e-05	3052.4	3773.29	525.625	295.944			5	25.7867	1.64919e-05	40.4056	-5.04903e-06	8007.49	12126.2	342.341	483.902			5	10.7708	-2.97736e-06	30.0294	-1.20064e-05	5718.74
10	15.0269	3.89614e-06	38.3576	7.71565e-07	10784.4	12985.9	584.537	561.087			10	6.90249	-7.47456e-06	32.7605	1.17887e-05	8396.39	10782.8	378.316	472.44			10	1.49918	-1.46211e-05	19.8332	1.36978e-05	3068.17	3773.29	533.905	295.944			10	26.2764	8.6091e-06	42.9353	-2.07183e-06	8219.32	12126.2	353.852	483.747			10	11.9486	7.26128e-06	33.1824	-2.08134e-05	5937.95
15	15.5481	-8.68293e-06	39.3021	-5.93811e-06	10812.9	12985.8	590.146	561.088			15	7.10858	-2.80502e-06	33.4514	1.31116e-05	8463.43	10782.7	386.373	472.433			15	1.57638	1.00959e-05	20.7174	7.34426e-06	3091.22	3773.3	545.664	295.944			15	27.1771	-5.07693e-06	44.0719	7.32168e-06	8448.04	12126.2	352.683	483.789			15	12.7445	1.89146e-05	36.1312	8.17866e-06	6136.91
20	16.0456	5.34629e-06	39.3026	-1.65631e-06	10837.6	12985.8	599.082	561.089			20	7.53121	-1.40287e-05	34.6603	8.6407e-06	8558.89	10782.6	395.345	472.425			20	1.76509	-1.51457e-05	21.7286	1.42242e-05	3087.97	3773.32	551.882	295.946			20	27.66	-1.34097e-05	45.0839	-3.95511e-06	8640.31	12126.1	361.317	483.891			20	13.3909	3.00587e-06	37.3774	2.43222e-06	6372.95
25	16.4406	-2.63575e-05	40.2104	7.85771e-07	10885.6	12985.8	604.506	561.092			25	8.06401	-1.08139e-06	36.7454	3.06135e-06	8696.52	10782.6	411.09	472.42			25	1.74257	2.74039e-06	21.9799	5.33843e-07	3068.84	3773.35	552.627	295.95			25	28.6652	-1.68207e-05	46.0247	-8.11867e-06	8906.88	12126.1	367.001	483.832			25	14.1233	-5.1606e-06	38.7568	9.01998e-06	6569.82
30	17.097	3.37551e-08	41.4557	-2.12873e-05	10936.2	12985.8	606.627	561.093			30	8.1377	1.1121e-05	37.7485	-2.3106e-06	8798.36	10782.6	416.96	472.415			30	1.88566	-2.65924e-06	23.2418	6.28103e-06	3095.62	3773.39	565.116	295.956			30	30.1397	1.3161e-05	47.9471	-3.39699e-06	9134.54	12126.1	374.123	483.716			30	14.9748	-1.89752e-06	41.0474	-4.37236e-06	6768.19
35	17.5425	3.27821e-06	42.8092	4.58168e-06	10956	12985.8	615.085	561.094			35	8.49377	6.8529e-06	39.1621	-1.19187e-05	8885.48	10782.5	426.052	472.409			35	2.00466	-1.02649e-06	24.3429	-6.80776e-06	3134.65	3773.35	574.409	295.95			35	30.3891	-9.55082e-06	48.9073	-7.57609e-06	9276.74	12126.1	378.643	483.446			35	15.6044	2.51971e-05	41.8833	-7.12778e-06	6962.87
40	18.0544	9.2427e-06	43.452	-9.79721e-06	10994.5	12985.8	618.74	561.096			40	9.20866	1.40201e-05	41.0508	1.94353e-05	9029.34	10782.5	433.697	472.403			40	1.85706	1.36361e-05	24.1153	2.92265e-06	3080.4	3773.41	565.207	295.957			40	30.6048	-3.25513e-06	49.751	-9.22309e-06	9479.91	12126	380.842	483.88			40	16.6243	1.34907e-06	45.3383	6.54799e-08	7202.74
5	14.7718	-1.0139e-05	38.1479	-1.15333e-05	10055.2	12985.9	544.789	561.087			5	6.28011	-3.02885e-06	30.9622	-7.59673e-06	8385.29	10782.9	382.883	472.412			5	1.379	-4.38427e-06	18.6897	1.32953e-05	3057.46	3773.31	484.334	296.021			5	25.5519	1.32121e-05	41.3276	-1.61302e-05	8016.65	12126.1	345.479	424.479			5	11.4152	-5.94414e-06	31.2872	8.542e-06	5967.61
10	15.3589	8.56872e-07	38.4249	-1.68734e-05	10194	12985.9	557.192	561.088			10	6.77504	1.3461e-05	32.4952	6.63646e-06	8484.38	10782.8	389.341	472.404			10	1.47617	6.11602e-06	19.5868	-5.89423e-06	3049.08	3773.29	494.457	296.016			10	25.7823	-1.6139e-05	42.1914	6.94781e-07	8214.93	12126	344.873	424.479			10	12.0393	-1.14507e-05	33.3394	-2.31452e-06	6129.32
15	15.6748	-9.25425e-06	39.4362	-1.79389e-05	10334	12985.9	569.717	561.09			15	7.11043	-1.93304e-06	33.7996	1.05957e-05	8599.28	10782.8	402.696	472.405			15	1.65658	3.75634e-07	20.9332	-8.61443e-06	3088.59	3773.25	505.914	296.01			15	27.1715	1.49226e-05	44.715	-5.68706e-06	8417.7	12126	352.636	424.478			15	12.754	-1.8259e-05	35.1728	8.01785e-06	6295.17
20	16.3826	2.55384e-06	39.8509	-1.35545e-05	10472.2	12985.9	583.446	561.092			20	7.62672	1.47159e-05	35.0507	-5.5528e-06	8707.06	10782.8	418.008	472.4			20	1.69486	-1.52019e-06	21.8953	9.7489e-07	3084.43	3773.27	515.821	296.01			20	27.8065	-2.5364e-06	45.4381	9.66279e-06	8651.94	12126	354.969	424.478			20	13.4407	3.63584e-06	37.2277	-1.00631e-05	6504.58
25	16.0887	-8.95346e-06	40.0595	-7.09021e-06	10582.5	12985.8	589.581	561.094			25	7.84013	-2.18567e-07	36.2885	1.03801e-05	8744.1	10782.7	416.895	472.39			25	1.75476	2.29997e-05	22.4248	-2.26662e-06	3100.88	3773.29	526.152	296.013			25	28.9771	-1.14858e-05	46.4159	-1.4474e-05	8863.27	12126	364.757	424.477			25	14.1886	6.54642e-06	39.2154	-1.61447e-06	6702.01
30	17.1061	-4.08101e-06	41.4597	1.95326e-05	10745.9	12985.8	605.774	561.095			30	8.56844	7.07231e-06	38.4964	7.64213e-06	8862.94	10782.7	431.771	472.395			30	1.89516	-1.44134e-05	23.2388	6.49148e-06	3100.47	3773.26	535.608	296.008			30	29.1836	-2.47351e-06	47.3488	-5.42084e-06	9089.3	12126	366.82	424.476			30	14.7504	-3.96696e-06	41.3369	-7.01141e-07	6862.52
35	17.6003	-9.95815e-06	42.956	-5.2588e-06	10884.1	12985.8	612.175	561.096			35	8.73848	1.47511e-05	39.4587	1.72796e-05	8936.32	10782.7	440.236	472.391			35	1.90909	1.28913e-05	24.2896	-4.5326e-06	3104.01	3773.26	539.534	296.005			35	29.6365	-7.22597e-06	48.2278	1.81291e-05	9278.35	12126	374.598	424.476			35	15.6041	-1.49704e-07	43.2216	1.22639e-05	7038.81
40	17.9786	6.51136e-06	43.1956	1.7775e-06	11007.2	12985.7	622.104	561.098			40	9.32187	-1.93428e-06	41.2446	-4.69346e-06	9037.56	10782.6	448.02	472.379			40	1.97589	6.56407e-06	25.0044	1.71844e-05	3111.74	3773.23	539.941	295.998			40	31.4821	4.4082e-06	50.1339	-9.39609e-06	9569.45	12126	385.661	424.475			40	15.7824	-1.17046e-05	43.4439	2.07627e-06	7115.22
5	14.2851	8.58451e-06	37.5187	4.00481e-06	10205.3	12986	558.408	561.071			5	6.00616	2.18389e-06	30.4423	-1.28584e-05	8393.19	10783.1	381.432	477.235			5	1.45199	-4.79525e-06	19.2099	-1.28966e-05	3049.13	3772.84	479.804	310.352			5	24.9203	-6.48132e-06	40.2804	-2.36533e-06	7979.71	12126	342.171	424.476			5	11.3072	1.32928e-06	31.8288	1.74608e-05	5734.51
10	15.6732	-2.34621e-06	38.593	1.31065e-06	10312.3	12986	570.337	561.075			10	6.66405	1.28886e-05	32.1619	-5.05462e-06	8474.8	10783.1	389.364	477.34			10	1.42303	1.62932e-05	19.2663	1.25375e-05	3026.18	3772.9	483.251	310.442			10	26.271	-1.91164e-05	43.1432	-1.21584e-05	8253.59	12126	346.392	424.476			10	12.2981	4.81495e-06	33.3979	-1.34768e-05	5959
15	15.2924	3.8238e-07	38.6967	-7.74434e-07	10414.6	12986	574.901	561.077			15	7.16739	-1.33003e-06	33.8687	2.08881e-06	8554.37	10783	398.511	477.314			15	1.64591	-1.84811e-05	21.1392	-7.64837e-06	3083.91	3772.96	500.465	310.791			15	27.4643	-2.20563e-06	44.6573	-1.34843e-05	8410.42	12126	356.391	424.475			15	12.8187	-5.35164e-06	35.179	1.29919e-06	6107.67
20	16.2401	-1.44859e-05	40.3357	-1.19529e-05	10558.7	12986	591.072	561.081			20	7.37077	-1.32089e-05	34.8729	5.82403e-07	8654.63	10783	409.248	477.342			20	1.72247	-5.21767e-06	21.6011	-1.79597e-05	3082.55	3773.01	510.949	309.892			20	27.8645	-1.35655e-05	45.402	1.54731e-05	8677.83	12126	358.191	424.476			20	13.2404	1.69045e-05	37.3008	1.79398e-06	6300.14
25	16.6428	-2.99677e-06	40.459	1.45093e-05	10697.8	12986	601.758	561.084			25	7.56433	2.14301e-05	36.1699	-3.93412e-06	8726.3	10782.9	414.967	477.354			25	1.76314	-1.20848e-05	22.3451	2.37887e-06	3095.97	3773.06	518.011	310.52			25	28.2837	2.0432e-06	46.5162	1.7104e-06	8872.39	12126	362.413	424.475			25	13.9139	-8.37106e-06	38.5349	6.20093e-06	6558.64
30	16.7948	-5.02046e-07	41.4834	1.8072e-05	10773.7	12986	604.655	561.087			30	8.57113	-4.69764e-06	38.9161	-1.90917e-05	8868.24	10782.8	431.985	477.39			30	1.81833	4.12083e-06	23.3792	-2.54596e-06	3099.02	3773.13	520.698	310.385			30	28.9075	-1.18713e-05	47.2231	1.33679e-06	9074.74	12126	373.776	424.475			30	14.5191	2.83477e-06	41.0217	-8.1336e-06	6776.05
35	17.4401	2.62079e-05	42.7159	-1.68266e-05	10884	12985.9	612.152	561.092			35	8.63117	1.58756e-06	39.2235	4.7051e-06	8932.67	10782.7	431.965	477.378			35	1.84579	-1.11306e-05	23.5642	-1.1096e-05	3079.64	3773.19	528.458	310.65			35	30.7119	-4.88013e-06	48.8388	-1.69632e-05	9332.09	12126	379.662	424.474			35	16.0495	8.48317e-06	44.1602	1.68445e-05	7071.76
40	18.013	-1.11197e-05	43.3374	-1.02403e-05	11008	12985.9	630.029	561.093			40	9.53784	1.15601e-05	41.2506	1.97237e-05	9036.15	10782.7	447.768	477.265			40	1.96407	4.33064e-06	24.9748	-1.68137e-05	3101.38	3773.24	525.821	310.556			40	30.5092	1.82588e-06	49.5684	3.58741e-06	9450.21	12126	382.308	424.474			40	16.8825	-7.72895e-07	45.5884	1.2964e-07	7211.07
5	14.4427	1.46418e-05	37.654	-2.7981e-06	10509.7	12986.2	579.577	561.065			5	6.08556	-6.08494e-06	30.7681	4.64251e-06	8153.73	10782.6	363.599	472.416			5	1.39646	-1.86436e-06	19.0264	-8.36078e-08	3085.86	3773.39	499.258	295.97			5	25.8117	-2.12459e-06	41.6706	1.15742e-05	8017.69	12125.8	345.13	424.51			5	11.3254	-1.88477e-06	31.3238	-1.08706e-05	5739.16
10	15.4166	9.96859e-06	38.7525	-9.64538e-06	10589.6	12986.2	591.396	561.068			10	6.60682	-1.00787e-05	32.4717	6.09136e-06	8260.95	10782.5	378.332	472.406			10	1.51798	-4.79354e-06	20.1266	9.75837e-06	3092.59	3773.38	509.545	295.969			10	26.4874	2.5043e-06	42.6869	1.14948e-05	8214.98	12125.8	352.568	424.511			10	12.2044	-1.42887e-05	33.21	-1.60194e-07	5957.72
15	15.7639	2.80636e-06	39.0412	5.05966e-06	10643.8	12986.2	601.994	561.071			15	6.9884	2.53737e-06	33.5827	5.72445e-06	8392.27	10782.5	387.251	472.4			15	1.62222	3.88647e-06	20.8318	5.84954e-06	3093.73	3773.39	510.111	295.97			15	27.8093	6.80287e-06	44.6243	6.68333e-06	8456.13	12125.8	352.875	424.511			15	12.5122	1.35734e-05	34.8597	-3.13156e-06	6108.99
20	16.0274	1.75862e-05	39.4692	-7.28272e-06	10736.5	12986.1	603.512	561.075			20	7.60165	-1.79308e-05	35.1385	3.97047e-06	8527.55	10782.5	399.882	472.395			20	1.70835	-2.68622e-06	21.8457	5.67067e-07	3078.13	3773.4	519.356	295.97			20	27.7716	-1.15793e-05	45.2878	-1.12949e-05	8671.31	12125.8	362.412	424.512			20	13.6161	-1.69893e-06	37.415	2.78324e-05	6325.61
25	16.528	3.72105e-06	41.0285	2.16506e-05	10802.8	12986.1	607.484	561.078			25	7.75382	-2.87906e-06	35.9457	9.31666e-06	8642.12	10782.4	412.985	472.387			25	1.70293	-1.08863e-05	21.928	4.78848e-06	3089.43	3773.41	532.122	295.971			25	28.5845	-6.43975e-07	46.3978	3.13123e-06	8900.62	12125.7	365.754	424.513			25	14.1133	5.37365e-06	38.8086	1.04995e-05	6574.48
30	17.1433	3.89159e-06	41.6108	1.19055e-05	10854.7	12986.1	617.521	561.08			30	8.42447	2.45039e-06	37.7327	3.95374e-06	8779.83	10782.4	424.905	472.383			30	1.80093	2.80137e-05	23.1218	-2.72141e-07	3082.49	3773.42	532.537	295.971			30	29.6974	-3.3295e-05	48.3767	6.67585e-06	9166.09	12125.7	373.567	424.513			30	15.1222	6.7272e-06	41.8147	4.9667e-07	6809.21
35	16.8529	-5.31207e-07	41.5814	2.12574e-06	10906.7	12986.1	621.917	561.085			35	8.88777	-2.69952e-06	40.1239	-3.12677e-06	8943.06	10782.4	443.265	472.382			35	1.89449	-4.87167e-06	23.9627	-1.42972e-05	3108.65	3773.44	537.911	295.972			35	30.1759	2.47333e-06	48.1641	-1.79444e-05	9305.94	12125.7	377.862	424.514			35	16.2729	-6.28298e-06	44.2383	-1.11911e-06	7095.95
40	17.5623	1.22357e-05	43.2195	1.02699e-05	10968.8	12986.1	621.641	561.084			40	9.41598	-1.54345e-05	41.2988	-7.95989e-06	9058.73	10782.3	448	472.375			40	1.9585	-2.21761e-05	25.1535	-1.42089e-05	3123.88	3773.43	548.046	295.972			40	30.4025	-3.00814e-06	48.8032	-1.12128e-05	9436.78	12125.7	379.863	424.514			40	16.2177	-1.97529e-06	44.5942	9.51062e-06	7173.8
5	14.1586	1.09647e-05	37.668	1.1059e-05	10454.1	12986.1	570.632	561.039			5	6.17139	1.59418e-05	31.0994	-2.48974e-06	8124.27	10782.6	358.146	472.411			5	1.36754	-8.42099e-06	18.6849	-2.03169e-06	3105.72	3773.24	506.779	296.016			5	25.8047	-9.8345e-06	41.7385	8.88157e-06	8042.95	12126	341.567	424.481			5	11.3224	1.33448e-05	30.6409	9.98862e-06	5871.22
10	15.3001	-6.25677e-06	38.0003	-5.63947e-06	10514.9	12986	583.002	561.049			10	6.61194	1.03538e-06	32.0187	3.1413e-06	8275.99	10782.5	370.99	472.411			10	1.4198	-1.26728e-05	19.2468	-1.60653e-06	3106.26	3773.15	515.601	295.999			10	26.4169	3.15719e-06	42.6966	8.76046e-06	8214.41	12126	346.19	424.48			10	11.75	-1.1172e-05	32.5882	-2.91155e-05	6042.37
15	15.6373	-1.31925e-05	38.9977	-8.16217e-06	10583.9	12986	585.37	561.058			15	7.34279	1.43115e-05	33.7662	-3.16083e-06	8430.16	10782.5	385.319	472.408			15	1.50454	8.26146e-06	20.6299	8.50983e-06	3082.59	3773.18	510.993	296.004			15	26.7001	1.1727e-05	43.7732	-1.54858e-05	8428.46	12126	349.277	424.479			15	12.8695	2.12792e-05	35.8004	6.42993e-06	6272.57
20	16.14	-2.02981e-06	39.4885	7.81431e-07	10670.7	12986	594.882	561.069			20	7.24749	-2.60036e-06	34.4132	3.14339e-06	8471.1	10782.5	381.542	472.406			20	1.73779	3.21653e-06	21.1893	7.57304e-06	3103.9	3773.15	529.663	296			20	28.8548	-4.76018e-06	46.0909	7.95021e-06	8677.74	12126	354.985	424.478			20	13.3743	-7.44873e-06	36.9014	2.79666e-07	6410.05
25	16.0728	-8.00039e-06	40.8531	8.61636e-06	10737.3	12985.9	593.411	561.078			25	7.99549	-8.80012e-06	36.217	4.3915e-06	8619.03	10782.5	402.921	472.403			25	1.70663	3.98713e-06	22.1273	6.05133e-06	3100.4	3773.13	533.363	295.994			25	29.2386	-9.44814e-06	46.8337	9.53034e-07	8934.07	12126	362.601	424.476			25	14.3382	-1.17952e-05	39.9345	-1.31114e-05	6632.06
30	17.1663	-6.35246e-07	42.0584	1.3906e-06	10844.1	12985.9	612.633	561.086			30	8.30633	2.69181e-06	37.8393	8.33179e-06	8772.02	10782.5	418.385	472.403			30	1.88399	-3.70022e-06	23.5119	-2.80283e-06	3123.05	3773.13	537.472	295.994			30	29.4411	1.65025e-06	47.2911	7.81009e-06	9057.86	12126	367.517	424.476			30	15.1268	1.32309e-06	41.7155	8.80214e-06	6867.02
35	17.2381	1.23744e-05	42.5765	-1.577e-05	10880.3	12985.9	614.467	561.094			35	8.71366	-2.15787e-06	39.783	1.28279e-05	8877.98	10782.5	422.593	472.401			35	1.81569	-2.7935e-06	23.97	-1.38065e-05	3099.77	3773.13	532.938	295.994			35	30.4745	-1.33561e-05	48.4236	-6.34521e-06	9283.8	12126	376.434	424.476			35	15.7381	2.20835e-05	43.0451	2.24619e-05	7056.73
40	17.4753	-4.57302e-06	43.2796	-8.02824e-06	10964.8	12985.9	621.882	561.106			40	9.52149	-1.17776e-05	41.7227	7.80074e-07	9059.63	10782.5	443.046	472.399			40	2.00558	-3.70931e-06	25.0753	4.12071e-06	3128.15	3773.14	543.684	295.995			40	31.0688	-6.60381e-06	49.6188	6.45184e-06	9465.84	12126	383.375	424.474			40	16.5284	-1.91097e-05	44.8943	5.56796e-06	7242.99
5	14.9962	-4.28234e-07	38.4847	-7.39728e-07	10573.1	12984.2	583.608	560.899			5	6.09887	1.46978e-05	30.3898	-1.30778e-05	8092.74	10782.3	352.411	472.372			5	1.45227	-8.11932e-07	18.8289	5.25169e-06	2938.69	3773.43	504.721	295.977			5	24.7756	1.2224e-05	40.3879	8.43829e-06	8007.34	12126	335.268	424.474			5	11.1062	-1.41016e-06	31.6158	1.10043e-05	5720.31
10	15.3297	5.80227e-07	38.2518	-7.56656e-07	10644.9	12984.2	588.556	560.907			10	6.53204	-6.2227e-06	32.2255	-3.45104e-06	8234.36	10782.3	369.039	472.373			10	1.49616	8.35333e-06	19.7495	-2.38853e-05	2987.26	3773.46	513.352	295.978			10	26.624	6.21792e-07	42.8265	-3.51335e-06	8246.82	12126	345.224	424.474			10	11.9448	4.76265e-06	33.3352	1.80412e-05	5906.23
15	15.6119	8.48431e-06	39.3099	1.97254e-05	10692.1	12983.9	591.159	560.928			15	7.30938	-1.84027e-05	33.9538	4.40626e-07	8378.09	10782.3	384.396	472.373			15	1.55809	3.36075e-06	20.5398	-8.34338e-06	2982.97	3773.45	519.839	295.979			15	27.4899	-1.87947e-05	45.3974	1.77526e-07	8460.78	12126	346.187	424.474			15	12.7725	3.365e-07	35.1806	-8.30262e-06	6054.86
20	16.2894	-2.24689e-05	40.0712	-1.38599e-05	10775.9	12983.9	602.087	560.937			20	7.65195	1.32817e-05	35.0388	-1.83577e-05	8507.88	10782.3	393.38	472.374			20	1.72716	5.00113e-06	21.8233	-6.91054e-06	3038.82	3773.48	531.182	295.98			20	28.3967	-1.79699e-05	45.6739	-6.48522e-06	8694.05	12126	359.255	424.474			20	13.0691	3.81922e-06	36.8254	-1.85757e-05	6296.31
25	16.8456	-6.067e-06	40.8658	5.05589e-06	10827.3	12983.6	610.854	560.97			25	7.91208	-5.04298e-06	36.9605	1.38866e-05	8618.41	10782.3	401.397	472.377			25	1.80079	4.99559e-06	22.8641	1.1835e-06	3066.97	3773.46	543.424	295.982			25	29.5511	1.62086e-06	47.1525	1.65164e-05	8918.77	12126	363.812	424.474			25	14.1759	-7.18033e-06	38.9635	6.56866e-06	6556.5
30	16.7508	2.11284e-06	41.7257	1.48911e-05	10896.3	12983.4	614.335	560.995			30	8.30804	-6.07824e-06	37.4441	1.42378e-06	8756.65	10782.3	413.274	472.377			30	1.76561	8.84442e-06	23.0026	-8.0336e-06	3063.6	3773.49	548.034	295.983			30	29.7078	8.62391e-06	47.6463	-1.20272e-06	9045.09	12126	368.864	424.474			30	14.8455	-5.99722e-06	41.7444	-2.47612e-06	6767.18
35	16.937	1.20008e-05	41.9662	2.27145e-05	10930.9	12983.2	613.135	561.017			35	8.88433	-1.76539e-05	39.5015	3.81353e-06	8905.1	10782.3	431.625	472.378			35	1.9551	2.8815e-06	24.3873	-3.81346e-07	3098.46	3773.51	562.17	295.984			35	30.0444	-1.61762e-05	48.5545	-9.22024e-06	9294.68	12126	371.01	424.474			35	15.7857	-1.48423e-06	43.5983	-1.37417e-05	7017.63
40	18.2415	-4.91902e-06	43.6871	-4.04397e-06	11026.7	12983.2	627.149	561.027			40	9.35658	1.74094e-05	41.5121	1.36553e-05	9049.22	10782.3	438.822	472.379			40	1.97157	3.58848e-06	24.7756	-2.10535e-06	3131.06	3773.55	567.331	295.985			40	29.9987	4.49713e-06	48.6309	-7.15826e-06	9406.68	12126	375.117	424.474			40	16.024	-1.12989e-05	44.0258	-7.81699e-07	7138.65
5	14.3193	-1.87655e-05	37.5814	4.9143e-06	10836.4	12986	592.26	560.75			5	5.97579	-1.28948e-05	30.8009	-6.30143e-06	8321.27	10782.9	372.649	472.417			5	1.38739	1.18881e-05	19.0483	-1.59149e-06	3118.63	3773.38	528.958	295.939			5	25.4198	1.33034e-05	40.6407	1.26771e-06	8026.68	12126	331.949	424.445			5	11.2216	-4.46864e-07	30.6212	7.27547e-06	5707.45
10	15.5454	6.19711e-06	38.8707	5.6976e-06	10869.5	12985.9	603.152	560.765			10	6.45767	5.84495e-07	31.7434	5.74042e-06	8396.24	10782.9	375.119	472.413			10	1.49511	-6.65046e-06	19.9358	-7.16394e-06	3107.99	3773.41	529.809	295.943			10	26.5065	1.88786e-05	42.4854	7.53331e-06	8228.67	12126.1	339.62	424.448			10	11.7152	-3.88745e-06	32.7877	-1.48972e-06	5844.37
15	15.9877	-6.35362e-06	39.2779	1.95482e-06	10905.8	12985.9	608.387	560.777			15	6.90575	9.1262e-06	32.9575	-1.09864e-06	8515.76	10782.8	390.165	472.405			15	1.5744	-8.55743e-06	20.6202	-6.38985e-06	3115.61	3773.47	540.808	295.949			15	26.8299	3.31223e-06	45.2197	-1.33583e-05	8480.37	12126.1	341.875	424.448			15	12.5894	-4.70045e-06	34.363	-7.86828e-06	6063.8
20	15.6119	-1.18967e-05	39.2637	-9.88451e-07	10916.9	12985.9	608.429	560.791			20	7.56304	4.21717e-06	35.3483	-1.84087e-06	8604.76	10782.8	399.62	472.406			20	1.67012	-1.18592e-05	21.5017	-1.08027e-05	3123	3773.49	540.471	295.95			20	28.1255	5.06803e-06	45.4942	1.84766e-05	8663.37	12126.1	352.49	424.449			20	13.6133	3.20506e-06	37.2061	-2.23507e-06	6335.92
25	16.0966	-6.24345e-06	40.2493	4.35975e-06	10917.9	12985.9	611.107	560.802			25	8.10861	-5.96543e-07	37.1305	-7.72192e-06	8753.01	10782.8	415.122	472.399			25	1.76213	1.82915e-06	22.6161	3.80067e-06	3149.69	3773.49	552.298	295.952			25	28.3483	-2.13318e-05	46.23	3.08675e-06	8833.94	12126.1	356.379	424.448			25	13.9288	-1.82066e-05	39.4031	-1.94764e-07	6521.76
30	17.1419	-1.84525e-06	41.6558	-2.53225e-05	10969.8	12985.9	617.805	560.812			30	8.20517	-1.70167e-05	38.3303	1.6656e-05	8830.24	10782.8	422.098	472.396			30	1.76221	-1.85373e-05	23.0806	5.71103e-06	3098.22	3773.55	545.732	295.957			30	29.7568	2.09975e-05	47.4875	4.66456e-06	9106.64	12126.1	370.264	424.448			30	14.5684	-2.2909e-06	40.0752	-1.92948e-05	6690.39
35	17.647	-6.04745e-06	42.7562	6.8207e-06	11009.1	12985.9	624.599	560.822			35	8.58956	-8.09725e-06	39.3076	-3.755e-06	8913.55	10782.7	428.937	472.388			35	1.86622	4.62154e-06	24.1636	-7.70618e-06	3117.17	3773.58	561.321	295.961			35	30.4632	-5.7549e-06	49.1557	-9.71895e-07	9320.59	12126	373.3	424.446			35	15.7459	2.31735e-05	42.1675	-1.42775e-06	6927.22
40	17.5962	-2.20557e-05	43.5889	1.26178e-06	11012.4	12985.9	626.238	560.838			40	9.11301	1.878e-06	41.0276	6.99464e-06	9015.26	10782.7	442.149	472.384			40	1.89973	-1.09193e-06	24.9866	1.52064e-05	3092.1	3773.58	547.481	295.962			40	30.912	-9.33471e-06	49.7669	1.9259e-07	9513.56	12126	377.939	424.445			40	16.1758	-1.08611e-05	44.4685	-1.34434e-05	7206.97
5	14.3314	8.97066e-06	37.5831	-2.22475e-06	10701.1	12986	578.041	561.031			5	6.32115	-7.87174e-06	31.021	-1.87501e-05	8152.27	10783.1	356.621	472.453			5	1.42613	1.13464e-05	19.2374	-3.14601e-06	2945.51	3773.15	483.048	295.947			5	24.9361	-2.55206e-06	40.1326	-1.48283e-06	7995.14	12126	337.369	424.472			5	10.7868	1.2855e-05	30.8529	6.59026e-06	5761.82
10	14.9996	1.27488e-05	38.3748	2.04686e-05	10735.6	12986	590.912	561.039			10	6.77901	2.03359e-06	32.5128	1.17999e-05	8271.5	10783	368.767	472.445			10	1.43268	-6.71917e-06	19.361	1.53019e-05	2921.16	3773.16	476.149	295.95			10	26.2825	1.51167e-05	42.4999	1.0178e-05	8235.45	12126	348.302	424.472			10	11.5354	5.46561e-07	32.196	-1.56104e-05	5916.29
15	15.9121	6.51522e-06	39.2973	-6.74934e-06	10776.8	12986	601.717	561.051			15	7.2314	6.81743e-06	33.1158	1.05221e-05	8401.66	10782.9	390.802	472.441			15	1.62485	-2.03318e-06	20.7413	-6.42127e-06	2999.77	3773.18	501.564	295.952			15	27.3002	2.20805e-05	44.189	-7.92856e-08	8440.1	12126	351.939	424.472			15	12.5811	-6.02958e-06	35.6058	1.01269e-05	6188.77
20	16.1444	-1.13769e-05	39.626	-4.03076e-06	10814.1	12986	602.696	561.057			20	7.6395	9.62503e-06	35.0944	9.74341e-07	8532.05	10782.9	393.572	472.436			20	1.71472	1.1222e-05	22.2179	-2.02658e-05	3042.76	3773.19	519.703	295.955			20	27.703	1.25409e-06	44.8133	7.6705e-06	8671.25	12126	358.961	424.472			20	13.3933	-1.32064e-05	37.4229	-4.09165e-06	6356.83
25	15.6068	-2.01492e-06	39.5679	1.99155e-05	10838.4	12986	599.871	561.066			25	7.9349	-1.22618e-05	36.7015	-2.26942e-06	8648.77	10782.8	409.003	472.427			25	1.73626	1.38314e-05	22.1394	4.02198e-06	3007.28	3773.21	509.697	295.958			25	28.8865	9.98084e-06	46.1928	-4.33848e-06	8944.75	12126	365.222	424.472			25	13.7503	1.39682e-06	38.9709	-5.42976e-06	6591.03
30	16.7662	-6.52132e-08	41.2447	-8.32061e-06	10881.3	12985.9	605.765	561.078			30	8.35946	2.19665e-05	37.938	4e-06	8799.65	10782.8	420.762	472.422			30	1.79462	-6.80152e-06	22.762	2.48545e-06	3049.57	3773.22	526.179	295.96			30	29.0502	4.3204e-07	46.9325	1.95641e-06	9125.1	12126	370.631	424.472			30	14.6184	1.4534e-05	41.0313	2.94455e-06	6775.76
35	17.0568	5.98794e-06	42.0322	-5.50115e-06	10904	12985.9	606.778	561.082			35	8.73916	7.67479e-06	39.3792	2.28879e-05	8880.89	10782.7	425.838	472.417			35	1.94382	1.81781e-06	24.3248	3.43938e-07	3115.07	3773.24	544.071	295.964			35	30.2745	-1.0378e-05	48.1887	-8.0392e-06	9282.38	12126	374.057	424.472			35	15.6997	-3.89211e-06	42.8991	-8.66034e-06	7007.3
40	18.3826	6.6834e-06	43.684	-1.47025e-06	10957.3	12985.9	622.021	561.092			40	8.84984	-1.71415e-08	40.3079	-1.76324e-05	8969.09	10782.7	432.907	472.41			40	2.06015	2.94419e-06	24.7372	-6.42232e-06	3117.1	3773.25	548.617	295.966			40	30.9255	1.47674e-05	49.1445	1.21653e-05	9508.81	12126	384.303	424.472			40	16.4219	-8.09614e-07	44.8518	2.78746e-06	7234.86
5	14.1739	-7.34174e-06	36.8692	8.40735e-06	10691.6	12985.1	584.443	561.023			5	6.27611	1.08954e-05	30.9803	7.82027e-06	8103.11	10782.7	363.588	472.411			5	1.38006	3.73653e-06	19.0013	-3.45722e-07	3097.19	3773.14	522.417	295.942			5	25.699	-6.22127e-06	41.2601	-8.33747e-06	8042.5	12125.6	342.29	424.502			5	11.0957	1.01037e-05	30.809	3.13302e-05	5721.66
10	15.4693	8.19956e-07	39.106	2.07803e-06	10744.2	12985.1	597.429	561.037			10	6.51815	2.36541e-05	32.307	-9.11617e-06	8228.15	10782.6	374.012	472.41			10	1.42148	-2.62576e-06	19.6966	-5.11259e-06	3090.92	3773.13	527.037	295.948			10	26.2307	1.53553e-05	43.3133	-3.24979e-06	8229.55	12125.6	350.482	424.504			10	11.8188	3.40872e-06	32.7507	2.8508e-05	5886.82
15	15.8611	4.5728e-06	39.2521	-1.29263e-05	10786.1	12985.1	595.398	561.035			15	7.46373	-1.43872e-05	34.3503	-1.99184e-07	8368.33	10782.6	391.381	472.409			15	1.57684	1.28138e-05	20.9247	-3.0235e-06	3104.2	3773.14	539.239	295.946			15	27.568	1.29854e-05	44.7185	-3.1496e-06	8440.27	12125.6	359.107	424.505			15	12.6469	-1.57227e-05	35.1842	3.36361e-05	6115.1
20	15.9331	1.45582e-05	39.5977	-5.32169e-06	10831.7	12985.1	603.004	561.038			20	7.5735	-2.25263e-06	34.8687	-2.4788e-06	8481.14	10782.6	392.652	472.408			20	1.68217	-1.8897e-05	21.2463	8.41632e-06	3095.64	3773.13	538.75	295.95			20	27.6169	6.14036e-06	45.6773	-3.53951e-06	8694.62	12125.6	356.872	424.506			20	13.635	9.88881e-07	37.5269	1.65037e-05	6354.08
25	16.3684	7.04507e-06	40.7819	-6.07354e-06	10859.9	12985.2	605.713	561.051			25	7.76261	-2.37843e-05	35.5915	-4.28318e-06	8595.57	10782.6	402.552	472.407			25	1.76656	-4.2113e-06	22.5564	1.84217e-06	3107.4	3773.12	559.33	295.954			25	29.4928	1.82897e-05	46.8674	7.22496e-06	8938.31	12125.6	365.969	424.505			25	14.0543	1.51224e-05	38.9544	1.21038e-05	6566.33
30	16.8274	7.89057e-06	41.6258	-7.7221e-07	10913.3	12985.2	610.467	561.058			30	8.2165	1.92652e-06	37.8232	-1.04651e-07	8763.21	10782.6	419.098	472.406			30	1.82298	4.47931e-06	23.1203	6.09951e-06	3115.7	3773.12	558.076	295.958			30	29.2065	2.23235e-05	45.9945	-3.16658e-06	9026.07	12125.6	372.617	424.505			30	14.9004	-3.69405e-07	41.5867	2.56854e-05	6851.2
35	17.7428	8.38266e-07	42.7369	4.25844e-06	10943.1	12985.3	615.886	561.066			35	9.03944	3.65394e-06	40.2395	-1.13417e-05	8909.81	10782.6	437.122	472.404			35	1.80123	4.57225e-06	23.7517	-2.31868e-06	3096.98	3773.12	570.203	295.96			35	30.6055	-1.75243e-06	49.2308	1.39392e-05	9333.56	12125.7	378.352	424.506			35	15.873	-2.74149e-05	43.3538	2.01063e-05	7047.41
40	18.1494	1.41046e-05	43.5416	4.18206e-06	11003	12985.2	620.45	561.061			40	9.2222	-3.91621e-07	41.4219	1.02918e-05	9027.91	10782.6	445.982	472.403			40	1.88472	1.35276e-05	24.668	-3.42017e-06	3069.94	3773.12	553.133	295.96			40	31.2048	-8.08794e-06	50.3123	-8.18475e-06	9457.02	12125.7	383.037	424.507			40	16.4653	3.88216e-06	44.6882	2.18988e-05	7194.77
5	14.3304	4.09763e-06	37.1736	-1.77601e-05	10597.7	12986.1	577.149	561.045			5	6.38753	-6.54534e-06	30.5522	-1.79414e-05	8191.03	10782.7	368.758	472.415			5	1.36384	1.19823e-05	18.9556	-1.15348e-05	3012.87	3773.45	503.7	295.997			5	25.7458	-1.86427e-05	40.9449	1.7899e-06	8010.52	12126	335.915	480.599			5	11.0474	-1.98456e-06	31.4093	3.27639e-06	5770.72
10	15.0407	-8.61088e-06	38.4428	1.06394e-05	10652.4	12986.1	583.752	561.051			10	6.84364	-2.04951e-05	32.7558	5.39765e-06	8288.43	10782.7	379.518	472.413			10	1.45011	-2.85542e-06	19.8018	-3.70037e-06	3040.53	3773.44	510.099	295.996			10	26.7	2.24468e-05	43.5396	-7.66223e-06	8243.27	12126	345.736	480.728			10	11.4347	-1.82909e-05	32.9644	5.73756e-07	5978.5
15	15.0401	1.40337e-05	38.4555	2.52569e-06	10711.1	12986.1	590.491	561.059			15	7.23507	3.73534e-06	34.0816	-3.26536e-06	8395.28	10782.7	389.377	472.412			15	1.53304	1.29987e-05	20.5876	-3.32111e-05	3032.08	3773.43	519.613	295.995			15	27.2603	-4.39682e-06	44.9211	4.30784e-06	8482.52	12126	347.14	480.694			15	12.0874	-1.67921e-05	34.1291	6.08093e-06	6099.71
20	15.9486	6.97903e-06	39.4253	1.38453e-05	10766.2	12986.1	600.005	561.068			20	7.58023	1.45543e-05	35.2661	-1.17092e-05	8524.27	10782.7	400.238	472.41			20	1.75945	-7.14042e-06	21.8886	-5.90222e-06	3097.19	3773.43	543.641	295.995			20	28.3238	1.13504e-05	45.0091	-6.24339e-08	8686.79	12126	354.455	480.865			20	13.1996	9.75107e-06	37.2315	9.74363e-07	6388.64
25	16.1553	-4.43044e-06	40.8227	4.44198e-06	10818.5	12986.1	601.29	561.075			25	7.78498	-5.91018e-06	36.1926	2.02383e-06	8639.05	10782.7	407.48	472.409			25	1.83506	9.30887e-06	22.2863	-8.18742e-07	3097.67	3773.39	539.152	295.99			25	28.8107	-7.41255e-06	46.2644	-1.45434e-06	8922.29	12126.1	365.675	481.107			25	13.8037	-7.32383e-06	38.2176	-2.0073e-05	6550.09
30	16.6529	-4.79493e-06	41.2827	1.10132e-05	10885.1	12986	614.966	561.081			30	8.29989	4.4006e-06	38.3964	-1.55695e-05	8798.99	10782.6	423.038	472.407			30	1.8001	1.81052e-05	23.1245	5.63674e-06	3079.27	3773.37	538.349	295.988			30	29.4203	1.53827e-05	46.6316	1.19777e-05	9071.18	12126	365.955	480.793			30	14.5029	-9.07496e-06	41.4625	-1.74788e-05	6783.39
35	17.7548	2.96576e-06	42.0803	4.66545e-06	10938.2	12986	615.982	561.086			35	8.77756	-1.56814e-05	39.4397	3.97138e-07	8891.16	10782.6	433.002	472.406			35	1.92292	1.21494e-05	24.0675	-2.68678e-06	3116.77	3773.38	551.528	295.988			35	30.3062	-7.00118e-06	48.3416	-6.4509e-06	9267.19	12126.1	375.216	481.099			35	15.9631	-3.56386e-07	43.7079	1.92795e-05	7017.33
40	17.837	4.63185e-06	43.396	1.34623e-05	10993.2	12986	618.096	561.093			40	9.30992	4.57213e-06	41.547	-1.42288e-05	9068.3	10782.6	444.562	472.403			40	1.92092	1.0577e-06	25.0065	3.47674e-06	3113.43	3773.4	552.466	295.991			40	30.9429	-1.19172e-05	49.6123	5.95819e-06	9476.99	12126.1	382.012	481.129			40	16.7567	-6.44203e-06	45.8994	7.18869e-10	7276.89
5	14.3838	1.97292e-06	37.3964	5.22251e-06	10252.7	12983.9	563.865	560.843			5	6.15989	-3.93382e-06	30.7446	4.61272e-06	8324.36	10782.6	370.757	472.411			5	1.3921	-3.31779e-06	18.6437	-2.17979e-05	3104.96	3773.38	534.382	295.966			5	25.4377	-2.08506e-06	40.9157	-7.6896e-06	8009.58	12126	338.442	424.474			5	11.1265	1.00049e-06	31.296	9.51056e-06	5764.55
10	15.647	3.11309e-06	39.3268	-9.79152e-07	10371.7	12983.9	574.989	560.869			10	6.87015	-7.62418e-06	32.8155	-9.24357e-06	8442.22	10782.6	376.609	472.41			10	1.48564	-1.52859e-05	19.8749	-5.68368e-07	3116.78	3773.36	544.98	295.966			10	26.937	-5.31776e-06	43.1576	1.12685e-06	8211.69	12126	345.836	424.474			10	11.8101	-2.0272e-06	33.085	-3.44872e-06	5934.82
15	15.3185	1.69996e-05	38.8097	2.27243e-05	10461.9	12983.8	581.248	560.893			15	7.32853	-7.60364e-06	33.5491	-4.50994e-06	8539.67	10782.6	390.899	472.409			15	1.60521	3.1054e-06	20.9693	-1.6795e-05	3136.83	3773.33	540.229	295.967			15	27.2066	5.963e-06	44.3239	-1.19558e-05	8443.32	12126	351.492	424.474			15	12.633	-1.2e-05	35.6226	-5.72021e-07	6126.22
20	16.2418	1.07154e-05	40.2185	8.89037e-06	10559.7	12983.8	588.042	560.935			20	7.64169	-3.93612e-06	35.3943	2.93949e-06	8622.79	10782.6	397.555	472.407			20	1.73237	-1.11522e-05	21.7166	-1.2083e-05	3133.03	3773.33	546.134	295.968			20	27.8754	-5.13949e-07	45.7219	-6.62517e-06	8656.71	12126	359.115	424.474			20	13.1143	-5.11198e-06	37.174	-4.5254e-06	6339.42
25	16.3856	1.90636e-06	40.6651	5.73744e-06	10702.3	12983.7	605.804	560.958			25	8.17707	3.82433e-06	37.0031	-7.72542e-06	8747.42	10782.6	410.344	472.406			25	1.77389	-7.93135e-06	22.6689	-1.87166e-06	3140.5	3773.36	565.306	295.974			25	28.3441	6.27702e-06	46.1822	-8.2143e-07	8850.22	12126	363.924	424.474			25	13.973	4.42753e-06	39.3363	2.46673e-05	6549.55
30	16.5571	9.41311e-06	41.5797	-1.2763e-05	10731.6	12983.6	606.579	560.978			30	8.60706	-1.31216e-05	38.0574	-5.7964e-07	8827.68	10782.6	419.738	472.405			30	1.77656	-1.19075e-05	23.2795	1.27626e-05	3109.37	3773.39	548.127	295.976			30	29.2249	-2.91021e-06	47.6011	1.81465e-05	9068.23	12126	364.588	424.474			30	14.9922	4.1918e-07	41.777	2.54031e-06	6823.41
35	17.2705	-1.03252e-05	42.5887	-1.28831e-05	10916.8	12983.6	618.479	561.019			35	8.90358	-3.97115e-06	40.089	-1.51383e-05	8902.5	10782.6	428.563	472.404			35	1.84579	-4.60392e-06	23.8136	3.71207e-06	3115.12	3773.36	559.344	295.976			35	30.7162	-6.65107e-06	49.1149	1.00804e-06	9291.45	12126	380.267	424.474			35	15.5507	-8.19425e-07	42.7014	-5.34066e-06	7004.98
40	18.4704	3.97927e-06	43.592	2.92716e-06	11024.8	12983.5	632.36	561.044			40	9.16847	-4.14718e-07	41.1564	6.30876e-06	9030.06	10782.6	437.78	472.403			40	1.98083	-2.79694e-07	24.9492	1.8231e-07	3132.18	3773.39	561.094	295.98			40	30.9749	-5.83561e-06	49.2713	1.65467e-05	9507.89	12126	387.668	424.474			40	16.2219	1.93738e-05	43.9814	-1.65078e-05	7115.94
5	14.4494	1.80931e-05	37.541	1.45521e-06	9903.7	12985.9	534.665	561.015			5	6.13263	-1.09904e-05	30.6462	1.76491e-05	8134	10783.6	359.148	472.553			5	1.42007	2.73615e-06	18.7636	-1.95304e-07	3059.6	3773.39	495.568	295.992			5	25.723	2.04494e-05	41.4402	2.20323e-06	8047.69	12126.5	341.764	424.459			5	10.8374	7.31038e-06	30.9068	1.97379e-05	5798.54
10	15.1876	-2.18046e-06	38.5403	-6.14123e-06	10056.3	12985.8	555.686	561.025			10	6.84873	1.79667e-05	32.6684	2.79221e-05	8277.6	10783.4	376.094	472.532			10	1.47247	-6.00507e-06	19.9547	-7.13629e-06	3078.34	3773.37	503.148	295.99			10	26.3578	2.25171e-06	42.9022	-3.87084e-06	8193.32	12126.4	350.849	424.456			10	11.9425	8.52441e-06	33.0934	-1.6322e-06	5970.62
15	15.5285	-8.47634e-06	39.293	1.40983e-06	10177.6	12985.8	564.591	561.035			15	7.00059	-8.53495e-06	33.3813	9.11682e-07	8374.55	10783.2	379.688	472.509			15	1.60422	1.06928e-05	20.6793	-5.43983e-06	3100.92	3773.37	513.747	295.991			15	26.997	-1.98376e-05	44.3285	1.53936e-05	8442.13	12126.5	354.984	424.456			15	12.5071	-1.65968e-06	35.8794	7.44287e-06	6214.64
20	16.0396	-6.52089e-06	39.7013	1.58863e-05	10393.4	12985.8	575.682	561.042			20	7.42743	-6.69437e-06	34.9782	7.88204e-06	8489.65	10783.1	395.773	472.494			20	1.67055	-2.08205e-06	21.68	4.27376e-06	3099.41	3773.36	523.927	295.989			20	28.3052	-5.20209e-06	45.8845	4.37018e-06	8683.79	12126.4	361.394	424.452			20	13.3934	2.20145e-06	36.546	8.56055e-06	6418.36
25	16.223	-1.08963e-05	40.0653	6.95403e-06	10511.1	12985.8	584.75	561.051			25	8.12452	-9.78308e-06	36.607	-1.78063e-05	8666.3	10782.9	408.71	472.473			25	1.78576	-7.87722e-06	22.5357	-1.38536e-05	3106.4	3773.35	532.415	295.988			25	29.0137	9.6866e-07	46.3701	-6.42722e-06	8862.31	12126.3	360.777	424.449			25	13.9581	-4.311e-06	39.675	-4.62774e-06	6591.36
30	16.7636	-7.84762e-06	40.6155	-1.14101e-05	10699.3	12985.8	603.129	561.055			30	8.23456	1.79848e-05	38.0385	1.50273e-05	8769.23	10782.7	419.885	472.453			30	1.84921	2.26292e-06	23.518	5.93054e-06	3117.46	3773.35	543.86	295.988			30	29.6133	1.8454e-05	47.1267	4.70571e-06	9104.71	12126.2	371.461	424.443			30	14.9042	7.7755e-06	40.59	6.72508e-06	6777.08
35	17.1916	-3.70508e-06	42.0318	-1.11509e-06	10814.4	12985.8	609.563	561.066			35	8.856	5.52905e-06	39.7218	7.76229e-06	8897.42	10782.6	436.202	472.432			35	1.83205	1.96355e-05	23.8359	-3.88507e-06	3083.85	3773.33	531.112	295.986			35	30.2345	1.0287e-05	48.5598	-2.92595e-06	9298.09	12126.1	381.452	424.439			35	15.6149	-1.104e-06	42.0565	-6.04082e-06	6941.4
40	17.4614	-1.40557e-05	43.0704	-8.04966e-06	10869	12985.7	612.236	561.08			40	9.46474	-9.36592e-06	41.1854	-4.83933e-06	9036.49	10782.4	447.118	472.405			40	1.90996	3.35161e-06	24.3897	8.25557e-06	3086.37	3773.32	533.227	295.985			40	30.4401	-9.21718e-06	49.606	-1.98903e-05	9479.09	12126.1	381.833	424.437			40	16.5853	2.22378e-06	45.3291	-9.90373e-06	7265.11
5	14.2291	1.56183e-07	37.2098	-3.877e-06	10408.2	12986	563.739	561.072			5	6.14462	1.10623e-05	30.7325	1.23718e-05	8149.11	10782.5	350.826	472.404			5	1.39915	-3.62856e-06	18.8106	9.61093e-06	3032.91	3773.34	431.221	295.983			5	25.3985	2.41836e-05	40.5446	9.35973e-06	7982.35	12126	348.577	424.483			5	10.7673	1.60611e-06	30.5375	1.16447e-05	5704.84
10	15.3194	9.02277e-06	38.6837	-4.13616e-06	10493.5	12986	578.542	561.075			10	6.58486	2.00699e-06	32.1411	-2.54476e-06	8264.94	10782.5	370.599	472.402			10	1.48775	-1.52746e-05	19.7647	-1.67308e-05	3072.51	3773.34	444.717	295.982			10	26.2842	-3.11604e-07	43.2165	1.09493e-05	8194.99	12126	347.853	424.483			10	12.1982	-1.81669e-07	34.3199	-1.58186e-06	6001.71
15	15.5008	-9.07756e-06	38.7331	-4.77646e-06	10582.6	12986	586.178	561.078			15	7.1996	2.57253e-06	33.7845	-4.58025e-06	8412.49	10782.5	380.496	472.396			15	1.7064	-2.19412e-06	21.0746	-5.81581e-06	3084.86	3773.34	466.907	295.982			15	26.7772	1.24633e-05	43.6639	1.83794e-05	8416.25	12126	357.276	424.483			15	12.6101	2.93819e-05	34.9599	5.18516e-06	6093.67
20	16.1163	1.51928e-05	40.1963	-1.25514e-05	10652.8	12986	593.446	561.082			20	7.62225	-3.44477e-06	35.3994	4.75335e-06	8530.86	10782.5	391.331	472.395			20	1.82064	2.34928e-06	21.9263	-8.55528e-06	3116.65	3773.32	475.094	295.982			20	27.8756	-1.15501e-05	45.1396	4.22144e-06	8660.94	12126	362.895	424.482			20	13.2278	-6.66619e-06	37.1178	4.10924e-06	6343.09
25	16.1057	5.10792e-06	40.6799	-1.27655e-06	10745.8	12986	600.168	561.087			25	8.00672	-7.49416e-06	36.5382	-1.06335e-05	8671.05	10782.4	401.596	472.391			25	1.73869	-3.87581e-06	22.212	-1.81273e-05	3104.29	3773.33	488.769	295.981			25	29.031	-2.39816e-05	46.3139	-2.48723e-06	8825.28	12126	371.154	424.483			25	13.8947	-6.75712e-06	39.3575	6.37935e-06	6564.25
30	16.8634	1.03058e-05	41.1461	-5.60608e-06	10849.1	12986	606.757	561.091			30	8.48868	3.37766e-06	38.5629	1.02162e-05	8783.57	10782.4	417.526	472.389			30	1.78666	-1.66538e-05	23.1574	-1.03253e-05	3100.8	3773.33	495.101	295.981			30	29.8105	-1.40843e-05	47.0878	8.34989e-06	9078.87	12126	375.737	424.482			30	14.9783	6.94097e-06	41.2827	-1.55653e-05	6774.55
35	17.4351	-6.57835e-06	42.8242	-2.92945e-05	10940.1	12986	616.054	561.093			35	8.65183	-5.45087e-06	39.6875	-1.05599e-05	8888.59	10782.4	424.417	472.386			35	1.87027	-8.50565e-06	23.9266	2.44126e-05	3113.82	3773.32	499.076	295.979			35	30.6722	-3.25033e-05	48.3504	8.4982e-06	9287.71	12126	381.718	424.482			35	15.7961	-5.95169e-06	43.2981	-5.85287e-06	7047.59
40	17.3644	8.54525e-06	43.5148	2.05297e-05	10987.1	12986	622.121	561.098			40	9.24775	1.81676e-05	41.4628	-1.05005e-05	9021.47	10782.4	437.034	472.384			40	2.00068	1.45454e-05	25.128	6.0951e-06	3137.82	3773.31	492.149	295.979			40	31.4963	2.11209e-05	49.4715	1.63828e-05	9445.73	12126	387.215	424.482			40	16.0525	-2.91406e-06	44.1506	-3.24472e-06	7148.36
5	14.4616	-1.09193e-05	37.2735	1.08877e-05	10709.9	12982.3	596.815	560.72			5	6.10396	-1.26929e-05	30.8364	-9.0969e-06	8091.85	10782.6	354.834	472.389			5	1.43294	1.434e-05	18.9739	1.91729e-05	2829.11	3773.28	463.373	296.031			5	25.3671	2.14533e-06	40.6314	-4.46276e-07	8041.29	12126	342.682	424.477			5	10.8736	-1.08641e-05	29.7104	-8.31479e-06	5729.74
10	15.082	8.90248e-06	38.1901	-3.76301e-06	10731.1	12982.1	603.505	560.757			10	6.70571	1.53616e-05	32.2964	7.595e-06	8226.73	10782.6	372.128	472.388			10	1.47259	-8.86639e-06	19.9577	8.29098e-06	2870.53	3773.27	478.94	296.031			10	26.1922	-9.24644e-06	41.9457	-1.65579e-06	8208.66	12126	347.426	424.477			10	11.5703	4.91558e-06	32.7076	4.29007e-06	5934.37
15	15.3122	1.71839e-06	39.0064	1.88191e-07	10783.9	12981.8	609.554	560.78			15	7.11987	-1.11319e-06	33.1953	-6.16775e-06	8361.96	10782.6	382.682	472.388			15	1.54194	6.72757e-06	20.7091	-7.41843e-06	2891.9	3773.23	484.179	296.028			15	28.0764	4.52624e-06	44.8281	-7.15544e-06	8515.89	12126	361.922	424.478			15	12.7586	5.04257e-06	36.1201	1.18689e-05	6167.12
20	16.0348	5.53251e-06	39.6216	-1.17165e-05	10834.3	12981.4	608.307	560.806			20	7.27531	2.99086e-06	35.0583	-1.348e-05	8457.97	10782.6	392.187	472.388			20	1.69628	-1.17857e-05	21.3883	-3.81771e-06	2945.4	3773.21	508.596	296.026			20	27.824	1.89334e-06	45.6459	5.37462e-06	8630.4	12126	360.095	424.478			20	13.1954	-3.15192e-06	37.3088	1.34518e-05	6388.01
25	16.4098	-1.17559e-05	40.3343	1.69572e-05	10871.4	12981.2	614.799	560.843			25	7.89811	8.33158e-06	35.7762	-6.0568e-06	8598.33	10782.6	404.857	472.386			25	1.74065	1.40432e-05	22.4775	5.88436e-06	2986.72	3773.21	509.574	296.027			25	28.773	6.20933e-06	45.9225	-1.54826e-05	8818.71	12126	368.337	424.478			25	14.1217	7.14817e-06	39.2596	-3.39205e-06	6568.49
30	16.7036	-8.9507e-06	41.3301	1.89729e-05	10915.4	12980.9	621.704	560.869			30	8.39988	-6.30249e-06	38.1336	-3.20423e-07	8747.71	10782.6	417.142	472.387			30	1.83788	2.45236e-06	23.5868	4.37506e-06	3057.81	3773.17	527.883	296.021			30	29.5074	1.20953e-05	47.1204	7.76087e-06	9067.19	12126	372.958	424.478			30	15.0876	-1.85813e-05	42.2868	2.91966e-06	6839.8
35	17.9893	5.97228e-06	42.8232	1.56694e-06	10992.8	12980.9	628.288	560.904			35	8.81269	8.64248e-06	39.5527	-1.18097e-05	8891.35	10782.6	431.415	472.386			35	1.9131	9.49641e-06	23.8231	-5.77342e-06	3077.82	3773.15	537.634	296.02			35	30.3215	-2.89921e-06	47.806	5.87835e-06	9255.4	12126	379.463	424.478			35	16.1475	-7.06853e-06	43.4764	4.45644e-06	7059.5
40	17.5476	-9.48348e-06	43.1013	1.02353e-05	10985.5	12980.5	629.159	560.939			40	9.12809	-2.70754e-05	41.4165	-1.15168e-05	9024.02	10782.6	441.673	472.388			40	1.81592	-1.71509e-05	23.8387	-1.50999e-05	3046.62	3773.14	525.077	296.02			40	31.1048	-8.79839e-06	48.5358	5.8507e-06	9425.6	12126	383.195	424.478			40	15.914	-1.69979e-06	44.6225	6.21256e-06	7155.09
5	14.8764	4.63206e-06	38.1185	1.75287e-06	10719.1	12986	587.517	561.054			5	6.2628	-7.1999e-06	31.1391	2.1113e-05	8396.96	10782.6	378.875	472.4			5	1.35139	6.77637e-06	18.7901	3.28776e-05	3073.26	3773.08	528.208	295.925			5	26.1017	8.27775e-06	41.2957	1.38225e-06	8046.55	12126.4	344.096	424.495			5	11.2938	-1.17228e-05	31.3736	-8.78135e-06	5811.63
10	15.2097	-1.36714e-05	38.5565	-1.33673e-05	10719.5	12986	590.984	561.061			10	6.67848	-9.24063e-06	32.4099	-8.60565e-06	8469.27	10782.6	388.348	472.399			10	1.50624	-7.67406e-08	19.7132	-1.4115e-06	3104.95	3773.07	535.878	295.934			10	26.3227	8.02333e-06	42.6352	1.53298e-05	8190.49	12126.4	347.109	424.492			10	12.2692	-1.74871e-05	33.4235	1.82058e-05	6009.03
15	16.0886	8.48174e-06	39.6582	-4.11823e-06	10792.6	12986	601.787	561.067			15	7.25461	-1.25351e-05	33.9126	-3.23042e-06	8578.72	10782.5	403.304	472.399			15	1.59578	8.51929e-06	20.544	-3.25739e-06	3085.55	3773.07	533.335	295.933			15	27.4686	1.00736e-06	44.8988	8.71993e-06	8445.87	12126.3	353.572	424.489			15	12.6996	-3.07896e-06	35.4905	9.2652e-06	6190.23
20	15.7587	-1.23252e-05	39.6078	1.31928e-06	10849.7	12986	606.723	561.073			20	7.53962	-2.14955e-06	35.2726	-3.67237e-06	8694.53	10782.5	412.124	472.399			20	1.61936	9.14868e-06	21.3995	1.13334e-06	3079.92	3773.1	536.973	295.939			20	28.7527	2.17755e-05	45.5815	-6.07077e-06	8663.99	12126.2	356.418	424.486			20	13.5146	6.9402e-06	37.7361	9.52649e-06	6378.94
25	16.5471	5.523e-06	40.9616	-4.54548e-06	10874.3	12986	613.142	561.082			25	8.10905	3.8575e-06	36.6544	-4.21357e-06	8753.92	10782.5	420.861	472.398			25	1.7504	6.57847e-07	22.5631	-2.42729e-06	3091.61	3773.13	553.821	295.942			25	29.2078	-4.37822e-06	46.2219	-5.89179e-06	8880.09	12126.1	366.683	424.484			25	13.9089	1.28211e-05	38.8846	1.20346e-05	6589.06
30	16.8024	6.25631e-06	41.7976	-2.18653e-06	10900.8	12986	615.151	561.088			30	8.62838	7.0266e-06	38.1759	6.21347e-06	8874.19	10782.5	434.049	472.398			30	1.80098	-6.0083e-06	22.9419	1.22729e-06	3101.8	3773.14	564.402	295.943			30	30.1271	-8.99858e-06	48.6501	-8.79674e-06	9174.63	12126	373.939	424.48			30	14.6657	-5.47288e-06	40.7127	5.34136e-06	6779.74
35	17.5972	-6.96772e-06	42.7097	-9.13995e-07	10980.6	12985.9	623.81	561.095			35	8.60907	2.40877e-06	39.0552	9.48143e-06	8908.62	10782.5	434.594	472.398			35	1.94073	7.79696e-06	24.2154	1.28695e-05	3116.64	3773.14	553.952	295.948			35	30.1402	4.18091e-06	48.3682	5.51283e-06	9304.33	12126	378.414	424.477			35	15.9589	7.33216e-06	43.1173	-1.02731e-05	7026.44
40	17.9769	5.82027e-06	43.888	-8.08785e-07	11014.1	12985.9	623.696	561.103			40	9.09758	-6.65693e-06	40.8517	-3.05954e-06	8992.51	10782.5	441.117	472.398			40	2.00523	-6.01545e-07	25.3294	-1.24548e-06	3118.41	3773.15	557.606	295.955			40	30.7846	-6.74938e-06	49.3612	-1.00014e-05	9418.2	12125.9	384.061	424.474			40	16.7105	6.36542e-06	44.6511	-1.38973e-06	7170.38
5	14.7222	2.60442e-06	37.682	5.22585e-07	10679.1	12986.3	588.836	561.033			5	6.1563	3.69016e-06	30.3393	-1.23648e-05	8089.86	10783.1	354.562	472.481			5	1.47828	-8.72785e-06	18.9107	-1.16271e-05	3039.84	3773.83	476.943	296.031			5	24.9297	4.95517e-06	40.1085	1.08339e-05	7976.91	12126	341.808	424.466			5	11.3886	1.21861e-05	31.034	-1.65105e-05	5862.59
10	15.3583	-5.38842e-06	38.6357	-1.06061e-05	10718.5	12986.2	596.106	561.038			10	6.7364	1.24286e-06	32.5067	1.27444e-05	8223.77	10783	370.472	472.469			10	1.51026	-9.20152e-06	19.7857	-1.61644e-06	3058.66	3773.79	484.666	296.028			10	26.9667	-8.33008e-06	43.1886	1.32297e-05	8199.28	12126	348.863	424.467			10	11.7526	-3.50191e-06	33.085	4.15077e-06	5995.25
15	15.4296	-1.00855e-05	39.0391	-7.17016e-06	10763.7	12986.2	596.53	561.052			15	7.31024	9.36056e-06	33.6451	-9.53411e-07	8337.02	10782.9	376.38	472.459			15	1.59672	-1.47716e-05	21.3248	-4.64402e-06	3077.49	3773.77	498.972	296.026			15	27.1155	-4.00242e-06	44.3355	-8.79016e-06	8416.12	12126	351.171	424.467			15	12.9472	-1.7985e-05	36.127	-1.69209e-06	6205.97
20	15.7472	-1.96263e-05	39.6556	-1.28458e-05	10805.1	12986.2	603.296	561.054			20	7.5456	7.76937e-06	35.4059	1.73032e-05	8488.8	10782.8	391.807	472.447			20	1.58106	-5.10291e-06	21.1976	1.4239e-05	3052.24	3773.71	499.612	296.021			20	28.0819	1.89084e-05	45.6436	-1.85549e-06	8650.58	12126	358.918	424.467			20	13.4458	7.01859e-07	36.3139	-4.0518e-07	6351.33
25	15.986	3.4965e-06	39.6403	9.77816e-06	10842.9	12986.2	605.55	561.059			25	7.96054	3.04764e-07	37.0302	-2.24559e-05	8614.04	10782.8	404.117	472.437			25	1.78889	1.10269e-05	22.4856	1.17112e-05	3084.67	3773.71	514.087	296.022			25	29.0102	-4.05587e-06	46.6901	1.6621e-07	8815.06	12126	363.339	424.467			25	13.9323	-1.01379e-05	39.2256	1.20401e-05	6644.22
30	17.1759	-1.5648e-05	41.4273	-2.10565e-05	10899.1	12986.1	618.219	561.072			30	8.42105	-8.97253e-06	38.1566	1.95403e-06	8780.45	10782.7	419.758	472.427			30	1.76339	1.7783e-06	23.4728	1.07525e-06	3095.54	3773.71	522.914	296.021			30	28.9224	-7.98852e-06	47.4608	8.83983e-06	9063.96	12126	368.102	424.468			30	14.9483	-7.23505e-06	40.9966	-4.5699e-06	6831.96
35	17.1091	9.53442e-07	42.1328	1.15359e-05	10928.9	12986.1	620.284	561.085			35	8.62684	-6.5295e-06	39.9657	1.91861e-05	8910.22	10782.6	428.105	472.419			35	1.84303	-5.29768e-06	23.2865	-1.27874e-05	3067.39	3773.73	519.213	296.023			35	30.4657	1.17068e-05	48.1219	1.60934e-05	9355.31	12126	382.185	424.467			35	15.4041	-3.01219e-06	42.9838	-2.52119e-06	6962.36
40	17.986	-2.63448e-06	43.0586	1.38635e-05	10978	12986.1	623.85	561.09			40	9.15944	-5.49789e-06	41.0237	-3.53264e-06	8982.85	10782.5	437.166	472.403			40	1.87315	8.04856e-06	24.0925	-1.22589e-05	3073.93	3773.67	516.958	296.018			40	31.3571	-1.05104e-05	49.7508	-1.68549e-05	9421.12	12126	381.969	424.467			40	16.1603	-3.38928e-06	44.1704	2.19774e-07	7128.14
5	14.1272	6.79143e-06	37.5984	-3.02181e-06	10534.6	12986.1	567.644	561.071			5	6.06021	-3.15266e-06	30.8575	-2.25493e-06	8298.68	10782.7	367.116	472.397			5	1.40747	-8.32477e-06	19.3104	1.51233e-07	3077.12	3773.07	522.93	295.987			5	25.9844	-6.92943e-06	40.7401	-3.18181e-06	8003.76	12126.1	340.982	424.49			5	10.8058	1.41559e-06	30.4762	-1.83999e-05	5782.71
10	15.0876	-3.02045e-06	37.8363	-2.60314e-05	10595.5	12986.1	585.875	561.075			10	6.56801	2.6805e-06	32.3932	2.95512e-06	8395.68	10782.7	377.581	472.397			10	1.49799	9.53503e-07	19.554	3.36323e-06	3101.17	3773.09	529.727	295.982			10	26.7017	5.76561e-06	42.9018	-2.66017e-06	8195.3	12126.1	345.783	424.491			10	11.8883	7.03156e-06	33.1242	-2.66064e-06	5934.19
15	15.2737	-3.29448e-06	38.3564	-3.61311e-06	10669.9	12986.1	589.88	561.078			15	7.19403	7.15174e-06	34.2726	-5.58796e-06	8519.42	10782.7	391.299	472.397			15	1.60394	-1.7963e-06	20.8117	-3.74623e-06	3115.33	3773.13	534.426	295.984			15	27.6053	9.38411e-06	44.733	-1.40067e-05	8426.99	12126.1	352.503	424.489			15	12.505	-3.67736e-06	34.9354	-2.48579e-05	6137.91
20	16.2506	7.31871e-06	39.6308	-6.41841e-07	10718.1	12986.1	597.371	561.083			20	7.45552	-5.11187e-07	34.3599	-3.12072e-06	8591.93	10782.7	396.694	472.397			20	1.73495	7.79131e-06	21.9599	-4.8017e-06	3133.35	3773.17	537.063	295.985			20	27.81	1.22048e-05	45.0549	-4.8511e-06	8605.41	12126.1	354.576	424.487			20	13.0716	3.95698e-06	37.0024	-5.85522e-06	6361.38
25	16.5802	3.35058e-06	40.495	-1.0106e-05	10798	12986	602.865	561.09			25	7.75289	1.61248e-07	36.573	-3.37815e-06	8681.21	10782.7	411.039	472.396			25	1.79427	-1.57723e-05	22.6496	-5.92799e-06	3125.02	3773.17	546.191	295.977			25	28.7239	-7.47222e-06	46.3315	4.27769e-06	8836.32	12126.1	362.367	424.485			25	14.1637	1.4816e-07	39.7291	8.55189e-06	6605.01
30	16.7702	3.16156e-06	41.786	-5.15218e-06	10852	12986	608.287	561.093			30	8.39096	1.43306e-06	37.9261	-6.27421e-06	8809.33	10782.7	419.988	472.396			30	1.89496	-8.50198e-06	23.7699	-2.33939e-07	3119.54	3773.21	550.679	295.978			30	30.0342	5.96009e-06	47.7147	-2.78679e-06	9075.59	12126.1	367.758	424.485			30	14.3583	9.35494e-06	40.2342	4.47267e-06	6705.45
35	17.3641	4.69268e-06	42.3921	1.5302e-05	10926	12986	611.179	561.097			35	8.69234	-5.15905e-06	39.0291	1.22886e-05	8912.1	10782.7	425.971	472.396			35	1.82273	-1.63825e-05	23.268	-2.38276e-05	3086.12	3773.25	545.077	295.98			35	30.7904	-4.66108e-06	48.2613	-1.54462e-05	9313.92	12126	380.444	424.483			35	15.1579	-1.88592e-06	42.3058	-5.9482e-06	6988.12
40	18.2397	-1.53557e-05	44.0196	6.64927e-06	11014.4	12985.9	623.407	561.1			40	9.43164	-9.25392e-06	41.1758	4.61078e-06	9077.02	10782.7	443.212	472.396			40	1.92939	-2.59597e-06	24.3596	-1.10133e-05	3113.99	3773.28	559.807	295.976			40	30.9992	-6.05656e-06	50.2346	2.87408e-05	9495.57	12126	382.598	424.481			40	16.8079	-7.89267e-07	45.0695	4.07982e-07	7270.41
5	14.6335	7.56789e-06	37.6826	-9.24564e-06	10183.9	12986.2	561.426	561.066			5	6.22001	-1.75544e-05	30.5047	2.50628e-06	8368.18	10783.1	370.371	472.479			5	1.37621	1.21143e-05	18.7247	-6.27051e-06	2968.32	3772.34	495.23	295.873			5	25.637	1.20321e-05	40.4974	2.66178e-06	7967.73	12126.1	346.029	424.473			5	11.1601	-3.744e-06	31.4842	-1.07499e-05	5762.06
10	15.4521	6.12469e-06	39.0298	-1.5976e-05	10298.4	12986.2	568.256	561.071			10	6.65254	-6.95149e-06	32.2744	8.08571e-06	8480.36	10783	384.749	472.468			10	1.46111	-5.05447e-06	19.5527	1.2075e-05	3018.14	3772.34	511.96	295.888			10	26.3927	-5.49554e-06	43.0535	1.11694e-06	8229.98	12126	354.952	424.473			10	12.3541	-1.62249e-06	33.8188	-2.34338e-08	6028.66
15	15.5326	-1.01668e-05	39.1395	-3.27017e-06	10402	12986.1	577.524	561.075			15	7.2915	4.73145e-06	33.5895	-2.64356e-06	8580.81	10782.9	395.166	472.455			15	1.58791	-5.10684e-06	20.5676	-8.13814e-06	3007.01	3772.34	507.704	295.888			15	26.7841	2.78205e-06	44.2467	-1.09793e-05	8420.51	12126	351.615	424.473			15	12.8674	-7.83488e-06	35.6599	2.93032e-05	6162.05
20	16.4349	-2.4408e-06	40.2094	-2.13457e-06	10567.2	12986.1	594.744	561.08			20	7.57004	-7.02911e-06	35.5306	-7.74204e-06	8653.45	10782.8	406.852	472.445			20	1.62273	8.71724e-06	21.2764	1.80468e-06	3036.45	3772.35	525.769	295.908			20	27.6873	1.55579e-06	45.2906	2.60706e-06	8656.55	12126	361.045	424.473			20	13.1904	-8.82597e-06	37.1631	1.8458e-05	6353.44
25	16.2577	-3.93073e-07	40.1463	4.96199e-06	10638.3	12986.1	597.687	561.084			25	7.81712	-2.37807e-06	36.5655	-6.02624e-06	8713.07	10782.7	413.264	472.434			25	1.73049	1.06855e-05	22.0539	2.26543e-06	3052.98	3772.35	537.785	295.907			25	28.6053	-1.07075e-05	45.9923	-1.64214e-06	8886.82	12126	367.834	424.473			25	13.5245	7.75765e-06	38.1205	5.26221e-07	6502.6
30	17.8415	-1.34497e-06	42.1428	-5.35317e-06	10810.8	12986.1	615.773	561.089			30	8.0889	4.66431e-06	37.1161	1.78307e-08	8815.76	10782.6	419.64	472.421			30	1.92957	-8.85711e-07	23.4167	1.29792e-05	3121.26	3772.36	553.677	295.929			30	29.6944	9.66093e-06	48.1756	-1.88852e-05	9142.57	12126	374.863	424.473			30	14.603	-1.0832e-05	40.432	1.60144e-06	6750.56
35	17.3021	3.3386e-06	42.6462	5.115e-06	10875.7	12986	613.575	561.094			35	8.96041	5.20689e-06	39.384	-1.05921e-05	8923.71	10782.5	431.666	472.407			35	1.81818	6.84715e-06	24.0635	1.26258e-05	3081.74	3772.37	540.743	295.944			35	30.6354	5.60281e-06	48.2276	-1.07026e-05	9238.78	12126	383.447	424.473			35	15.586	-3.19118e-06	42.9312	-9.79565e-06	6928.41
40	17.979	1.43137e-05	43.8491	1.93515e-05	11044.5	12986	624.543	561.098			40	9.17816	-1.07953e-05	40.8172	-5.00261e-06	9009.14	10782.3	441.912	472.392			40	1.98103	-1.07695e-05	24.5054	-5.75029e-07	3111.07	3772.38	553.984	295.951			40	31.0024	-1.98629e-05	49.7068	7.94926e-06	9475.12	12126	387.87	424.472			40	15.9261	1.01534e-05	43.5595	-8.01789e-06	7096.39
5	14.5639	1.08177e-05	37.573	8.15501e-06	10921.8	12985.9	601.393	561.084			5	6.307	9.97059e-06	30.9332	-5.16117e-06	8161.39	10782.6	358.903	472.401			5	1.37269	1.37797e-05	18.7586	-4.75485e-06	3035.44	3773.27	515.057	296.016			5	25.6036	2.77421e-06	41.0639	1.94402e-05	8003.26	12126	349.362	424.492			5	11.3911	-3.52701e-06	31.7108	3.62187e-06	5810.7
10	15.1269	-1.31222e-05	38.6787	-4.80885e-07	10933.8	12985.9	601.071	561.086			10	6.55858	1.12735e-05	32.1909	2.12456e-05	8281.62	10782.6	372.546	472.401			10	1.46363	2.14871e-05	19.5283	-6.63833e-06	3085.64	3773.26	532.133	296.018			10	26.2811	-7.72973e-06	42.5539	3.67165e-06	8237.61	12126	352.437	424.492			10	11.9442	8.2874e-06	33.4833	-5.2489e-06	5992.12
15	15.8644	6.2207e-06	39.3067	-1.8315e-06	10935	12985.9	606.186	561.088			15	7.03533	-1.12985e-05	33.7652	-2.77381e-05	8406.43	10782.6	384.095	472.401			15	1.70277	5.21216e-06	20.9219	-2.41063e-06	3108.29	3773.23	540.004	296.018			15	28.1875	1.09708e-05	45.3534	1.10308e-05	8472.4	12126	361.247	424.493			15	12.8367	-5.91046e-06	35.6953	9.04152e-06	6185.13
20	15.9436	1.32893e-05	39.7832	-3.56673e-06	10941.9	12985.9	603.755	561.087			20	7.4555	-8.23837e-06	34.7819	-1.7962e-06	8536.4	10782.6	394.471	472.401			20	1.65508	-2.08433e-05	21.2082	-4.34033e-06	3058.74	3773.22	531.31	296.018			20	28.2121	-1.4454e-05	46.157	-1.55755e-06	8663.82	12126	359.76	424.492			20	13.0892	-1.05116e-05	37.2328	1.56969e-05	6366.81
25	16.129	3.86809e-06	40.7202	1.18064e-05	10960.6	12985.9	613.407	561.088			25	7.81843	1.19109e-05	36.1655	1.72569e-05	8662.19	10782.6	405.39	472.401			25	1.75536	-5.5823e-06	22.5575	5.53627e-06	3096.23	3773.21	547.184	296.018			25	28.5802	-3.56477e-06	46.8679	-8.65461e-07	8874.48	12126	364.382	424.493			25	14.3404	-1.59483e-05	40.027	3.32623e-06	6580.78
30	16.4946	1.09098e-05	40.2999	-6.27313e-06	10960.7	12985.9	612.018	561.09			30	8.31975	-1.46854e-06	38.3073	1.21844e-06	8784.97	10782.6	415.198	472.401			30	1.91168	6.12825e-06	23.8651	4.2031e-06	3142.28	3773.18	560.885	296.015			30	29.3989	3.62025e-06	48.1317	1.09098e-05	9105.98	12126	370.978	424.491			30	15.1387	1.31272e-05	41.8597	1.0174e-06	6834.84
35	17.1395	2.01227e-05	42.2244	4.52227e-07	10982.8	12985.9	615.723	561.092			35	9.27073	-2.21978e-05	40.2606	7.53417e-06	8956.02	10782.6	432.032	472.401			35	1.84266	-4.21483e-06	24.0919	5.91801e-06	3093.74	3773.17	553.716	296.016			35	30.3055	5.43403e-07	48.6831	1.66278e-05	9266.08	12126	379.195	424.495			35	15.5144	-1.13687e-05	42.3049	-1.68078e-05	6960.8
40	17.6353	1.02371e-05	43.4271	5.11979e-07	10990	12985.9	623.79	561.094			40	9.11922	-1.39968e-05	40.6576	9.98263e-07	9049.09	10782.6	436.281	472.401			40	1.92209	1.2722e-05	24.5521	1.25928e-05	3106.22	3773.12	562.12	296.011			40	30.424	7.62958e-06	49.0069	1.3011e-05	9399.5	12126	382.115	424.491			40	15.759	7.47187e-06	43.6289	7.47613e-06	7057.07
5	14.5805	2.49309e-06	38.0876	-5.01784e-06	10266.2	12985.9	554.584	561.04			5	6.26659	-2.4937e-06	31.4874	-6.67333e-06	8229.38	10782.6	359.271	472.401			5	1.32737	5.88157e-06	18.7541	1.86287e-05	3054.94	3773.29	516.576	295.99			5	25.425	-1.51842e-05	40.3029	-1.06636e-05	7965.51	12125.9	347.244	424.452			5	11.0545	-9.99947e-06	30.8035	-1.1436e-05	5791.75
10	15.3038	1.04509e-05	38.5165	-1.37247e-05	10363.3	12985.9	568.118	561.048			10	6.5964	-1.16304e-05	32.3112	-2.24192e-05	8319.93	10782.6	370.328	472.4			10	1.52494	-7.06476e-06	19.9487	1.24663e-06	3092.39	3773.29	529.871	295.991			10	26.2286	1.65191e-05	42.9255	-6.69589e-07	8216.29	12125.9	353.928	424.453			10	12.0608	1.31738e-05	33.6769	-4.17938e-06	5954.86
15	15.6393	1.44888e-06	38.7888	3.22975e-06	10494.3	12985.9	583.251	561.054			15	6.95218	-4.13424e-06	33.3007	2.05456e-06	8438.27	10782.6	381.382	472.4			15	1.60185	3.22648e-07	21.1805	1.09946e-05	3102.95	3773.29	532.525	295.991			15	27.2006	5.25145e-06	44.6928	2.77525e-06	8391.96	12125.9	350.88	424.453			15	12.6982	2.20678e-05	35.0474	9.59648e-06	6099.57
20	16.047	2.3903e-07	40.1421	-6.10039e-07	10585.9	12985.9	583.214	561.064			20	7.35023	3.23962e-07	35.2515	-7.75607e-06	8546.24	10782.6	397.337	472.401			20	1.72298	-8.93833e-06	21.3086	-3.5166e-06	3099.83	3773.3	542.512	295.991			20	27.6646	1.35972e-05	45.2546	-2.59678e-06	8646.82	12126	363.336	424.453			20	13.1055	-1.68653e-05	37.0146	1.02983e-05	6323.81
25	16.3224	-3.51414e-06	40.6084	5.0024e-06	10685.2	12985.9	595.319	561.072			25	7.74503	1.46225e-05	36.2876	-8.00335e-06	8683.29	10782.5	405.801	472.4			25	1.76101	-1.82585e-06	22.7949	1.18501e-05	3109.69	3773.31	548.36	295.992			25	28.7841	8.7424e-06	45.9292	3.87858e-06	8903.59	12126	369.637	424.454			25	13.8006	-1.08476e-05	38.7533	-4.66439e-06	6541.32
30	17.2874	1.56341e-05	41.6516	-5.336e-06	10814	12985.9	607.964	561.079			30	8.45027	-2.90454e-06	37.8938	-4.98987e-06	8773.55	10782.6	411.711	472.401			30	1.80457	-5.54593e-06	23.5209	1.06151e-05	3112.33	3773.31	552.269	295.994			30	29.476	-1.16101e-07	48.5697	8.20577e-06	9082.67	12126	375.442	424.454			30	14.8987	7.73132e-06	41.7108	-4.08847e-06	6806.35
35	17.1647	-8.18429e-06	42.285	1.22082e-05	10876.5	12985.9	612.156	561.083			35	8.76515	1.07254e-05	39.6695	1.74486e-05	8914.3	10782.6	424.428	472.4			35	1.98865	1.17476e-05	24.7189	1.00842e-05	3159.99	3773.31	570.499	295.993			35	30.0459	-1.2842e-05	48.0091	1.00281e-05	9232.26	12126	380.447	424.454			35	15.6748	5.13043e-06	43.1219	-6.9925e-06	7016.09
40	17.3609	1.53237e-05	43.1009	-8.76774e-06	10970.3	12985.9	617.82	561.091			40	9.16528	1.42876e-05	41.3042	2.40484e-05	9019.22	10782.5	437.304	472.4			40	1.90142	2.11601e-05	24.4114	9.40699e-07	3092.99	3773.32	553.8	295.994			40	31.2625	-5.63553e-06	49.9282	1.68587e-05	9467.58	12126	389.178	424.455			40	16.5215	7.76922e-06	45.4127	-1.19779e-05	7212.04
5	14.0757	4.99864e-06	36.8899	1.71204e-05	10324.3	12986	560.347	561.078			5	6.38667	1.43431e-05	30.7929	2.17208e-06	8109.53	10783	358.61	472.447			5	1.50539	-1.43119e-05	19.1362	-6.68358e-06	3108.88	3773.14	448.108	296.028			5	25.9769	1.58956e-05	41.6414	-3.29441e-06	8040.66	12126.1	334.43	424.475			5	11.3558	-5.73756e-06	31.4285	-6.34795e-06	5856.11
10	15.4008	-1.39931e-05	38.2984	-1.74764e-05	10420.8	12986	577.679	561.08			10	6.87876	2.84755e-06	32.5685	-4.64767e-06	8212.37	10782.9	371.66	472.44			10	1.53875	-1.92322e-05	19.9267	-1.39453e-05	3090.4	3773.12	457.311	296.024			10	26.5987	1.38544e-05	42.9245	-1.36403e-05	8256.65	12126.1	342.845	424.474			10	11.9253	1.98753e-05	33.039	-1.61313e-05	6027.28
15	15.4388	3.67649e-06	38.7143	4.3477e-06	10531.2	12986	586.196	561.082			15	7.1528	-1.96329e-05	34.0558	-1.17723e-05	8343.61	10782.8	378.333	472.433			15	1.64774	-2.45172e-06	21.0686	-4.00372e-07	3124.48	3773.1	474.954	296.02			15	27.1743	-6.196e-06	44.2511	3.58235e-06	8470.92	12126.1	348.36	424.474			15	12.7898	1.18049e-06	35.5364	6.83063e-06	6211.63
20	16.1976	-2.10003e-05	39.814	4.75431e-06	10639.7	12985.9	597.323	561.085			20	7.52226	4.60825e-06	35.0692	4.6854e-06	8500.27	10782.8	394.631	472.426			20	1.71296	-1.51842e-05	22.1383	1.53301e-05	3150.59	3773.08	483.976	296.013			20	28.4281	-2.8183e-05	45.0126	1.88381e-05	8657.74	12126.1	356.461	424.473			20	13.7007	-1.21696e-05	37.3803	3.94524e-06	6471.83
25	16.3755	6.25508e-06	40.1521	-7.95557e-06	10713.8	12985.9	600.91	561.088			25	8.02499	1.0484e-05	36.5653	1.78291e-05	8616.4	10782.7	404.397	472.422			25	1.78386	4.62116e-07	22.785	-3.09845e-06	3117.49	3773.06	483.577	296.01			25	29.1275	-2.1269e-06	46.4957	-4.76976e-06	8884.63	12126.1	356.068	424.473			25	14.0339	-2.53149e-06	39.091	5.60529e-06	6611.46
30	16.7891	8.85231e-06	41.3141	4.24394e-06	10818.9	12985.9	612.871	561.09			30	8.62548	-8.10671e-07	38.279	-2.4734e-06	8758.57	10782.7	418.256	472.415			30	1.83795	7.48936e-06	23.4738	7.85127e-06	3115.5	3773.06	491.99	296.01			30	29.9314	-2.87703e-06	47.8028	6.86847e-06	9075.32	12126.1	363.697	424.472			30	14.6741	-1.20357e-05	40.8247	-9.54404e-06	6775.78
35	17.5917	-5.92356e-06	42.2031	1.27952e-05	10909.3	12985.9	617.856	561.09			35	8.62363	1.74458e-05	39.4443	-2.379e-05	8890.76	10782.6	428.325	472.41			35	1.78799	1.49414e-05	23.2125	8.43951e-06	3070.17	3773.03	493.972	296.002			35	30.2182	-2.49773e-06	48.8448	6.95746e-06	9336.78	12126	374.876	424.471			35	16.111	1.59094e-05	43.0623	-1.19507e-05	7040.31
40	17.8406	1.23548e-06	43.3789	-2.21682e-05	10984.4	12985.9	624.8	561.094			40	9.19454	8.59834e-06	40.885	6.7005e-06	9007.25	10782.6	438.342	472.402			40	1.90465	2.01395e-06	24.7081	-2.83686e-06	3083.59	3773.04	496.815	296.004			40	30.5716	5.28539e-06	49.1983	1.91442e-06	9407.79	12126	378.713	424.469			40	16.3576	-6.60331e-06	44.8929	5.35143e-07	7154.26
5	14.5137	1.95416e-05	37.7547	5.02745e-06	10786.6	12985.9	587.628	561.055			5	6.17607	5.68273e-06	30.8106	9.854e-06	8423.88	10782.5	381.894	472.285			5	1.41786	-1.93155e-06	19.3061	1.31634e-05	3126.65	3773.4	524.135	295.966			5	25.2776	8.76213e-06	40.2316	6.92474e-08	7965.6	12125.9	344.585	424.468			5	11.5749	4.92483e-06	31.6458	6.41026e-07	5721.86
10	15.3012	-5.05747e-06	38.5638	-2.49327e-05	10810.5	12985.8	592.032	561.06			10	6.82387	1.08638e-05	32.1783	-1.58585e-05	8511.48	10782.5	390.379	472.288			10	1.44154	-1.97838e-05	19.4717	-2.90866e-05	3065.26	3773.42	524.692	295.968			10	26.8149	9.903e-06	43.9343	-9.23429e-06	8238.09	12125.9	345.668	424.469			10	11.4938	-4.70673e-06	32.322	-1.4727e-06	5835.27
15	15.731	-1.05891e-05	38.6885	-9.65665e-06	10839.1	12985.8	597.999	561.065			15	7.19684	3.3337e-06	33.3477	1.76484e-06	8607.37	10782.5	402.681	472.287			15	1.63313	2.61851e-07	20.9301	-1.22275e-05	3146.94	3773.44	546.915	295.969			15	26.9572	4.45709e-06	44.232	-2.28166e-05	8402.88	12126	352.963	424.47			15	12.2692	-6.15387e-06	34.8175	-2.89483e-06	6088.8
20	15.8096	1.48166e-05	39.6102	1.62917e-05	10864.2	12985.8	607.501	561.072			20	7.55921	-2.49281e-05	35.0975	4.51226e-06	8682.87	10782.5	410.32	472.29			20	1.58726	7.12873e-07	21.287	-9.15632e-06	3102.12	3773.48	544.984	295.972			20	28.6284	-1.80077e-05	45.8372	-1.11185e-05	8668.08	12126	363.862	424.471			20	13.4015	-1.91025e-05	37.5224	1.71078e-05	6300.56
25	16.4369	1.96259e-05	40.3953	-5.81782e-06	10903.3	12985.8	609.341	561.076			25	7.80386	-4.99139e-06	36.2165	-7.31073e-07	8768.98	10782.5	415.942	472.289			25	1.7328	6.38957e-06	22.4871	-8.19715e-06	3104.11	3773.49	550.565	295.974			25	29.0422	-3.412e-06	46.2522	-3.90304e-06	8900.68	12126	370.925	424.471			25	14.2756	5.98175e-06	39.7589	4.26025e-06	6538.28
30	16.665	3.69567e-08	41.4389	-1.17388e-05	10931	12985.8	613.965	561.081			30	8.14449	1.19717e-05	37.677	-7.90771e-06	8825.3	10782.5	427.864	472.289			30	1.79499	-7.08488e-06	23.5789	3.36263e-06	3122.67	3773.51	555.365	295.976			30	29.4607	2.30409e-05	47.7018	1.09742e-05	9113.88	12126	372.395	424.471			30	14.573	1.29918e-05	40.7002	1.97068e-05	6721.45
35	17.4659	1.01146e-05	42.9837	-1.97938e-06	10967.7	12985.8	615.15	561.085			35	8.9014	-8.07591e-06	39.6754	1.01594e-05	8956.71	10782.5	440.573	472.289			35	1.81954	-4.35053e-06	23.7126	2.90038e-06	3085.6	3773.53	547.456	295.977			35	30.7486	3.74217e-06	48.8697	-1.03128e-06	9273.04	12126	379.205	424.471			35	16.0764	-9.15968e-06	43.7317	1.26897e-05	7043.31
40	17.8822	1.34148e-05	43.6566	2.06791e-05	10986.3	12985.8	619.289	561.093			40	8.99015	-2.23473e-06	40.2838	-4.0338e-06	8994.69	10782.5	440.075	472.289			40	1.95371	-1.478e-05	24.7464	3.93991e-06	3099.85	3773.56	555.65	295.98			40	31.2718	3.6782e-06	50.0267	-5.19026e-06	9462.83	12126	384.242	424.472			40	16.1946	-1.54523e-05	44.048	1.70327e-05	7170.32
5	14.6229	-7.42484e-06	37.8345	-1.83168e-05	10244.6	12985.9	564.949	561.017			5	6.51025	-1.04484e-05	30.9791	-1.48519e-05	8232.86	10782.6	363.214	472.349			5	1.41022	-2.29129e-05	19.0343	5.96082e-06	2870.26	3772.9	492.784	295.851			5	25.6408	3.59486e-06	41.2102	-8.90985e-06	7986.23	12126	343.035	424.476			5	10.8442	8.03316e-06	30.0873	-1.07446e-05	5758.01
10	15.241	-4.85306e-06	38.4778	-1.05131e-05	10362.9	12985.9	574.7	561.026			10	6.67003	1.78392e-05	32.0799	-2.04947e-05	8305.66	10782.6	372.572	472.348			10	1.53201	-1.1085e-05	20.1891	-9.50105e-06	2922.95	3773.01	514.126	295.865			10	27.1008	4.1538e-06	44.0718	6.56806e-06	8251.49	12126	352.109	424.475			10	11.9947	-1.64624e-05	33.62	5.93171e-06	5995.37
15	15.6063	1.23087e-05	39.4238	1.49743e-05	10455.4	12985.9	580.956	561.039			15	7.18179	1.68149e-05	33.7985	1.26085e-05	8427.63	10782.6	384.675	472.348			15	1.56167	-1.57033e-05	20.5122	-1.21818e-05	2945.95	3772.99	517.229	295.862			15	27.2255	-2.38311e-05	44.3347	1.35836e-05	8404.01	12126	355.997	424.475			15	12.7099	1.21953e-05	34.9866	-4.31765e-06	6131.5
20	16.2429	1.68501e-05	39.8796	1.8577e-05	10584	12985.9	597.028	561.046			20	7.47657	-8.83869e-06	35.1845	6.16664e-06	8542.75	10782.6	390.641	472.349			20	1.65137	3.36712e-06	21.2919	3.9632e-06	2953.49	3773.11	520.244	295.877			20	28.6401	-2.39524e-06	46.1638	1.06344e-05	8631	12126	361.25	424.475			20	13.1904	-9.04395e-06	37.3286	-1.66339e-05	6356.3
25	16.7168	5.62881e-06	41.1512	-1.03431e-06	10705.6	12985.9	603.34	561.057			25	8.17229	1.47298e-06	36.9579	8.79736e-07	8660.64	10782.6	408.349	472.347			25	1.77767	-5.18134e-06	23.0179	-6.30232e-06	3033.6	3773.17	544.026	295.885			25	28.63	-3.78928e-07	45.9165	6.0615e-06	8842.96	12126	368.79	424.475			25	14.1993	-1.10329e-05	39.8959	1.496e-05	6575.99
30	16.5359	-8.79814e-06	41.5348	-1.23905e-05	10794.4	12985.9	611.18	561.07			30	8.38137	-6.80494e-06	38.6221	-4.40275e-06	8788.07	10782.6	417.788	472.347			30	1.86498	-5.38237e-06	23.2335	-1.57048e-05	3051.47	3773.26	549.086	295.896			30	29.5412	1.2815e-05	47.451	-1.47561e-05	9086.08	12126	372.408	424.475			30	14.6437	2.48462e-06	41.2243	-2.93693e-06	6762.26
35	17.3263	1.98706e-05	42.1901	2.09584e-05	10893.6	12985.9	619.274	561.08			35	8.3315	6.14945e-06	38.8004	-5.28998e-06	8885.54	10782.6	423.009	472.347			35	1.82236	-9.84413e-06	23.4715	9.71344e-06	3064.17	3773.38	559.626	295.911			35	30.4016	4.76729e-07	48.8409	-3.51674e-06	9266.24	12126	376.891	424.475			35	15.7529	-1.03814e-05	43.6758	-1.0551e-05	7066.54
40	17.7494	-5.30971e-06	43.6494	1.59444e-05	11009.4	12985.9	628.225	561.09			40	9.49804	5.09683e-06	41.4711	-1.07574e-05	9054.25	10782.6	439.146	472.346			40	1.96093	-3.23257e-05	24.7931	1.3951e-05	3121.46	3773.44	574.781	295.919			40	31.3932	-1.64651e-05	49.6096	1.9473e-05	9433.47	12126	385.469	424.475			40	16.4498	-7.07111e-06	45.4313	-4.14564e-06	7282.71
5	14.5911	-3.35138e-06	37.9992	6.78947e-06	10340.2	12986	555.951	561.046			5	6.11174	8.11706e-06	30.2158	-4.31456e-06	8148.16	10783.5	356.518	472.475			5	1.424	1.50831e-05	18.9501	1.55716e-05	3065.46	3773.13	494.094	295.964			5	25.4433	4.30089e-06	40.8933	1.12195e-05	7993.81	12126	343.662	424.478			5	11.2428	3.53982e-06	31.0426	-7.96224e-06	5819.46
10	15.0649	3.42338e-06	37.9248	-8.12402e-06	10428.5	12985.9	566.176	561.042			10	6.51098	3.31918e-06	32.0893	-2.12009e-05	8271.41	10783.4	370.849	472.464			10	1.49931	-1.00027e-05	19.8566	1.87008e-06	3120.8	3773.13	516.934	295.963			10	27.3312	-8.03825e-06	43.5463	-1.5375e-05	8261.69	12126	345.236	424.477			10	11.9301	-2.42911e-05	33.0626	-6.93698e-06	5976.33
15	15.3603	1.55416e-05	39.1813	-4.90293e-07	10510.4	12985.9	573.819	561.045			15	6.99505	2.93541e-05	33.1878	-7.36064e-06	8363.27	10783.3	377.239	472.453			15	1.60048	-4.1242e-06	20.9699	6.25932e-06	3108.71	3773.13	517.582	295.963			15	27.312	-1.21679e-05	43.8358	-5.55905e-07	8459.6	12126	353.767	424.477			15	12.5098	1.64242e-05	34.8529	-2.21603e-06	6126.34
20	15.9966	8.53976e-06	39.8868	-1.6036e-06	10613.1	12985.8	583.348	561.045			20	7.83996	-1.02792e-05	35.9497	-3.10937e-06	8547.71	10783.2	396.357	472.444			20	1.69443	-1.45489e-05	21.495	1.36987e-05	3096.98	3773.13	521.608	295.964			20	27.8325	-8.34159e-06	45.1788	3.63098e-06	8672.4	12126	359.393	424.476			20	13.4624	4.36401e-07	37.8595	1.73082e-05	6412.85
25	17.0411	4.14866e-06	41.2335	3.30851e-06	10691.6	12985.8	591.601	561.046			25	7.95977	-1.7106e-05	36.5078	6.0988e-06	8651.28	10783.1	405.705	472.434			25	1.72197	9.7193e-06	22.8747	-6.41416e-06	3107.75	3773.13	529.009	295.963			25	28.8533	5.42504e-06	47.3349	-7.62158e-06	8916.83	12126	367.402	424.475			25	14.2295	-1.29297e-05	39.4037	-6.66317e-06	6593.56
30	17.1194	4.63289e-06	41.6254	1.451e-05	10786.3	12985.8	606.656	561.05			30	8.46504	-3.9309e-06	38.3408	-3.99264e-07	8795.94	10783	419.281	472.424			30	1.7686	1.43429e-06	23.303	1.11068e-05	3095.57	3773.13	531.971	295.963			30	29.7097	1.25876e-05	48.4627	-2.3092e-05	9179.86	12126	375.571	424.475			30	14.4998	-1.01725e-05	40.9164	1.65927e-05	6787.75
35	17.211	4.35147e-07	42.2583	8.79417e-06	10874.7	12985.7	609.3	561.05			35	8.83866	-1.56799e-05	39.476	7.94923e-06	8887.61	10782.9	431.013	472.416			35	1.83818	-8.26365e-06	23.5625	2.75396e-06	3081.04	3773.13	536.783	295.962			35	29.7733	4.8293e-06	48.0407	9.88241e-07	9255.74	12126	375.75	424.474			35	15.6816	9.91646e-06	43.2403	8.48837e-06	6960.74
40	18.4857	5.5814e-06	43.9931	-1.07738e-05	10985.9	12985.7	622.626	561.05			40	8.86874	-1.49246e-05	40.6004	1.34914e-05	8959.25	10782.8	431.776	472.401			40	1.97674	-3.9223e-06	24.0114	9.13712e-06	3098.88	3773.13	535.736	295.965			40	30.3885	6.32023e-06	49.336	-7.87758e-06	9445.34	12126	383.635	424.474			40	16.7668	6.01053e-06	45.199	3.96272e-06	7239.82
5	14.418	-2.52956e-05	37.2584	1.3765e-05	10914.1	12986	591.944	561.074			5	6.35587	-1.00131e-05	31.1174	1.05817e-05	8187.78	10782.6	359.517	472.376			5	1.41009	1.67818e-05	18.946	1.86093e-06	3020.74	3773.13	507.761	295.965			5	25.4959	4.73045e-06	40.9424	-7.83842e-06	7986.57	12126.1	336.578	424.473			5	11.317	1.38678e-05	30.92	7.4812e-06	5858.12
10	14.7047	-2.96607e-06	37.4073	3.13132e-06	10912.4	12986	599.529	561.075			10	6.69335	-9.22189e-06	32.3446	4.7051e-06	8346.73	10782.6	373.647	472.376			10	1.4896	-7.29694e-07	19.7785	1.29626e-05	3046.33	3773.06	511.904	295.969			10	26.013	1.01327e-06	42.7792	-3.5468e-06	8196.06	12126.1	343.654	424.473			10	11.8578	-6.82743e-06	32.968	1.36557e-07	6015.23
15	15.7982	2.41322e-06	39.2079	6.87066e-06	10924.8	12986	601.671	561.08			15	7.19892	-9.54618e-06	33.772	1.18627e-07	8450.96	10782.6	389.366	472.376			15	1.59054	-1.81734e-06	20.5305	2.23524e-06	3055.55	3773.01	526.508	295.973			15	26.92	6.96931e-06	44.256	-1.33676e-06	8405.28	12126.1	350.329	424.473			15	12.4767	2.96584e-06	35.0233	1.28605e-05	6196.76
20	16.0003	-1.15101e-05	39.7212	1.46654e-05	10926.5	12986	604.728	561.08			20	7.25907	5.18219e-06	34.5126	-9.80788e-06	8535.72	10782.6	394.002	472.376			20	1.70575	-9.41381e-06	21.4521	-1.48398e-05	3088.38	3772.99	532.532	295.972			20	27.8259	-2.41878e-05	45.4422	-9.08277e-08	8641.47	12126.1	357.173	424.472			20	13.6479	4.26568e-06	38.1418	5.6698e-06	6417.34
25	16.702	3.86323e-06	40.0977	-1.11158e-05	10929.2	12986	608.176	561.085			25	8.07976	-5.06189e-06	36.9728	7.39944e-06	8676.53	10782.6	410.364	472.376			25	1.83653	-1.89458e-05	22.7211	1.45193e-05	3089.73	3772.96	535.632	295.981			25	28.8703	1.11088e-06	46.4015	-8.8399e-06	8889.91	12126.1	360.305	424.472			25	13.8379	6.95268e-06	38.4712	-1.66467e-05	6560.19
30	16.763	-2.04471e-06	41.5013	-3.58255e-07	10935.8	12986	607.858	561.086			30	8.2759	-1.79515e-06	38.043	1.67975e-05	8815.74	10782.6	421.38	472.376			30	1.78786	-1.60039e-06	23.3148	-9.47531e-06	3083.04	3772.96	536.473	295.978			30	30.1822	-1.04493e-05	47.9984	-2.2021e-06	9125.62	12126.1	372.577	424.471			30	14.8651	1.12728e-05	40.9732	2.96252e-06	6840.58
35	17.3036	1.75548e-05	42.3946	-5.31455e-06	10942.3	12986	610.63	561.09			35	8.82238	8.94233e-06	39.1954	3.42106e-06	8875.34	10782.6	428.989	472.375			35	1.90521	3.25485e-06	24.3351	1.25306e-05	3110.14	3772.9	547.868	295.98			35	30.4209	1.1629e-05	48.345	-1.75742e-05	9205.56	12126.1	373.635	424.47			35	15.3911	-7.17264e-06	42.7259	7.83973e-06	6965.95
40	17.9561	1.57302e-05	43.7602	-1.56786e-05	10942.2	12986	613.117	561.092			40	9.22947	-7.66323e-06	40.7115	1.91726e-05	8984.83	10782.6	434.839	472.376			40	1.95667	1.09958e-05	24.9872	-9.02429e-07	3113.5	3772.92	556.865	295.981			40	31.7346	-1.47155e-06	49.2709	3.11039e-06	9487.64	12126	384.327	424.47			40	16.1076	-1.1417e-06	44.4977	-2.89001e-06	7162.87
5	14.7029	-4.65806e-06	37.4667	3.4671e-06	10284.5	12985.7	563.21	561.101			5	5.99007	-2.64546e-06	30.2814	-1.52557e-05	8309.41	10782.8	378.695	472.432			5	1.42438	-2.2485e-05	18.8501	1.17601e-05	2947.97	3773.5	509.202	296			5	24.6559	3.09481e-07	40.0762	-2.85628e-05	7968.36	12126.1	341.487	424.474			5	10.6411	-6.1015e-06	29.9808	1.26256e-06	5712.69
10	15.4093	-1.50838e-06	38.453	2.51156e-05	10434.1	12985.7	581.592	561.099			10	6.62001	3.6576e-06	32.0562	-1.15416e-05	8435.4	10782.7	387.564	472.428			10	1.40836	-1.1251e-05	19.7473	1.13477e-05	2943.49	3773.52	508.573	296.002			10	27.0117	-1.50507e-05	43.1025	-2.8949e-06	8235.1	12126.1	350.455	424.474			10	12.2756	-5.26119e-07	33.2897	-6.12858e-06	5952.7
15	15.6199	-7.39476e-07	38.8546	-1.84008e-05	10518.7	12985.6	583.456	561.099			15	7.32932	-1.94157e-05	34.2223	8.55202e-06	8556.73	10782.7	404.492	472.424			15	1.64611	-5.80741e-06	20.641	4.30143e-06	2991.2	3773.5	528.369	295.999			15	27.5337	1.01683e-05	45.0507	9.19186e-06	8459.54	12126.1	354.276	424.473			15	12.7959	6.98433e-06	35.1547	-1.37763e-05	6120.49
20	16.0649	-4.51659e-06	40.2201	-3.22806e-07	10608.7	12985.6	596.004	561.097			20	7.61237	-2.38491e-05	35.0283	2.6429e-06	8593.65	10782.7	408.755	472.42			20	1.66322	-3.48085e-08	21.1019	5.08535e-06	2999.91	3773.51	529.405	296.001			20	28.1134	6.27328e-06	45.8566	-1.05934e-05	8698.98	12126.1	360.957	424.473			20	13.344	-1.65404e-05	37.2102	-1.55038e-05	6376.26
25	16.6831	1.95025e-06	41.0393	6.40543e-06	10690.9	12985.6	596.14	561.096			25	7.94706	3.46117e-06	36.7797	1.31378e-05	8701.2	10782.6	414.66	472.415			25	1.72164	-1.45034e-06	22.4672	4.22629e-06	3044.55	3773.47	536.608	295.997			25	28.7344	5.56948e-06	46.2315	7.1643e-06	8934.74	12126.1	372.228	424.472			25	14.2676	1.10937e-05	39.3335	-1.53707e-05	6558.67
30	16.655	-7.58282e-06	41.2686	1.23078e-06	10823.2	12985.5	610.335	561.094			30	8.36528	4.92014e-06	37.785	-1.54716e-07	8829.72	10782.6	434.607	472.411			30	1.85282	-1.21689e-06	23.6829	-2.01382e-05	3080.1	3773.46	555.937	295.997			30	29.7341	-8.13023e-06	47.5432	1.15573e-05	9069.92	12126	373.904	424.471			30	14.7244	-1.13918e-05	40.8714	6.69045e-06	6754.14
35	17.4719	-1.13062e-05	42.4121	-1.13128e-06	10871.8	12985.5	614.521	561.093			35	8.7691	2.06422e-05	40.0303	-8.67975e-06	8954.25	10782.5	444.81	472.406			35	1.92752	4.08096e-06	24.175	1.1833e-06	3102.97	3773.44	564.691	295.994			35	29.8017	-7.7364e-06	47.9568	-3.3079e-05	9274.38	12126	376.812	424.47			35	15.7999	-3.0737e-06	42.8921	-2.49028e-05	7034.99
40	18.331	6.22711e-06	43.7151	-1.29922e-05	10999.3	12985.5	625.499	561.092			40	9.22425	1.58095e-06	41.4906	-2.13593e-06	9036.43	10782.5	451.821	472.401			40	1.97726	-9.03293e-06	24.3432	-1.11606e-05	3091.17	3773.44	565.129	295.995			40	30.7085	2.23599e-06	49.8005	-1.51363e-06	9471.2	12126	381.663	424.47			40	16.5749	1.24394e-05	44.7852	-6.6648e-06	7185.37
5	14.2908	6.2953e-06	37.4403	2.32787e-06	10298.8	12985.4	556.921	560.93			5	6.51813	8.1974e-06	31.4832	-1.53268e-05	8261.37	10782.9	365.177	472.461			5	1.42271	9.34141e-06	19.2033	1.71187e-06	3114.14	3772.49	483.505	295.975			5	26.1206	-6.94498e-06	41.3152	-2.87577e-05	8006.74	12125.8	343.917	424.52			5	11.2759	3.2801e-06	31.2022	-7.65653e-06	5806.84
10	15.224	-8.04316e-06	38.5507	-7.56764e-06	10387.6	12985.4	569.828	560.941			10	6.47791	-1.95473e-06	31.8881	-1.12859e-05	8365.88	10782.8	376.521	472.451			10	1.49298	4.33452e-06	19.6943	-1.14294e-05	3115.98	3772.52	487.86	295.986			10	26.7679	4.34893e-06	42.4471	-1.18208e-06	8194.1	12125.8	357.767	424.521			10	11.6214	3.3953e-06	32.3459	-2.8216e-06	5960.45
15	16.107	8.95355e-06	39.4459	-2.18992e-05	10496.9	12985.5	579.548	560.976			15	7.30336	2.97227e-06	33.957	9.72444e-06	8491.78	10782.7	387.995	472.442			15	1.62931	-3.19832e-06	21.0672	-1.18495e-05	3133.86	3772.43	498.869	295.969			15	26.7575	-2.16091e-05	44.1274	-7.17114e-08	8398.59	12125.9	355.664	424.52			15	12.4565	-1.18063e-05	35.4299	-1.85643e-05	6120.76
20	16.1142	-6.31578e-06	39.3432	1.19459e-05	10582.3	12985.5	587.923	560.993			20	7.46311	1.66726e-05	34.9784	8.72787e-06	8612.68	10782.7	402.948	472.435			20	1.75016	1.60091e-05	21.7392	1.60493e-05	3109.2	3772.44	499.93	295.975			20	28.5038	-4.87545e-06	45.8966	-2.48254e-05	8648.59	12125.9	363.117	424.521			20	13.3229	-1.04409e-05	36.9336	4.03888e-06	6347.51
25	16.7657	2.53165e-06	40.6778	9.58386e-06	10693	12985.5	593.203	561.015			25	8.22246	-2.12399e-05	37.0545	3.63004e-06	8718.3	10782.6	414.228	472.424			25	1.71876	1.55642e-05	22.2592	1.06945e-05	3080.61	3772.46	503.976	295.988			25	28.4321	1.79675e-05	45.9611	1.92484e-05	8942.22	12125.9	369.781	424.522			25	13.7209	9.41256e-06	38.9168	-1.27316e-05	6586.67
30	16.733	8.20344e-06	41.5537	5.1661e-07	10786.7	12985.6	599.711	561.045			30	8.29861	4.13616e-06	37.5892	-1.72108e-05	8813.99	10782.5	417.635	472.416			30	1.78947	9.32895e-06	22.3928	-4.14257e-08	3083.19	3772.43	515.577	295.983			30	29.602	4.39486e-06	47.5014	2.86016e-06	9095.22	12125.9	374.205	424.522			30	14.2681	-5.89144e-06	40.4259	1.13241e-05	6745.38
35	17.6032	-3.36126e-07	42.4488	2.29075e-06	10942.3	12985.6	612.867	561.062			35	8.80826	2.13559e-05	39.9447	-3.58404e-06	8932.56	10782.5	425.666	472.411			35	1.86168	-3.01856e-05	23.824	1.84769e-06	3110.11	3772.4	512.89	295.978			35	30.2546	1.66794e-06	48.2644	-8.49023e-06	9351.08	12125.9	380.362	424.521			35	15.3139	-4.94912e-06	42.5443	-6.21766e-06	6955.65
40	17.4265	4.54741e-06	43.5042	1.07432e-05	10963.2	12985.7	607.787	561.097			40	9.09359	2.82034e-06	41.1269	-1.225e-05	9005.59	10782.4	442.189	472.403			40	1.92495	1.57895e-05	24.778	-2.47916e-06	3091.73	3772.39	517.883	295.977			40	31.1243	1.98523e-05	49.7439	1.46538e-05	9449.61	12125.9	385.359	424.523			40	16.8358	9.63951e-06	45.0815	-9.5613e-07	7226.28
5	14.6384	-5.1643e-06	37.687	2.2434e-06	10787	12986.3	587.512	560.98			5	6.22195	1.65057e-05	31.1213	1.17653e-05	8125.01	10783.3	361.33	472.413			5	1.44968	7.94759e-06	18.6269	5.69876e-06	2971.3	3773.7	493.392	296.087			5	25.5388	-2.33595e-05	41.0489	-1.79561e-05	7987.17	12126.4	338.674	424.477			5	11.0812	-1.04991e-05	30.5262	8.07295e-08	5820.65
10	15.0084	-1.96467e-06	38.5831	9.04018e-06	10811.8	12986.2	596.837	561.001			10	6.83866	-6.29212e-06	33.0075	-5.83722e-06	8275.46	10783.2	380.826	472.412			10	1.53341	2.00641e-05	20.2743	-6.76054e-06	3007.38	3773.63	516.759	296.079			10	26.1746	-8.15311e-06	42.666	-1.22917e-05	8196.27	12126.3	344.993	424.475			10	11.6913	2.69235e-06	32.4203	2.48589e-06	5985.98
15	15.6346	-2.05859e-06	38.8576	-2.97482e-06	10856.6	12986.1	599.932	561.019			15	7.01488	-3.20475e-07	33.3918	-1.08575e-05	8382.32	10783.2	384.909	472.405			15	1.62456	1.23746e-05	20.842	9.9374e-06	3014.5	3773.59	517.976	296.074			15	27.193	-4.01173e-06	43.9709	-2.29946e-05	8427.32	12126.3	354.162	424.473			15	12.4581	4.29073e-07	34.911	4.15017e-07	6179.54
20	15.9831	-7.46578e-06	40.0175	1.31198e-05	10874	12986.1	605.213	561.039			20	7.43198	3.35247e-07	34.4669	2.97962e-07	8497.14	10783.2	396.444	472.402			20	1.70383	1.57834e-05	21.7423	-2.53087e-06	3019.92	3773.52	521.267	296.065			20	27.9106	8.58351e-06	45.7907	1.80105e-05	8691.84	12126.2	358.18	424.471			20	13.1785	-2.68573e-08	37.1271	-4.22714e-06	6365.5
25	17.0186	-1.76774e-06	41.1637	3.20786e-06	10914	12986	617.492	561.055			25	8.05017	-2.21759e-05	37.1561	-6.40154e-06	8632.06	10783.1	410.988	472.399			25	1.60547	8.78655e-06	21.8495	-4.19847e-06	3016.7	3773.38	537.661	296.047			25	28.3735	8.75656e-06	46.5956	3.32346e-06	8890.54	12126.2	363.939	424.468			25	14.1111	-5.18436e-06	39.14	3.47328e-06	6603.88
30	17.0477	-1.54862e-05	41.3557	1.94052e-06	10946.3	12985.9	621.342	561.077			30	8.31434	-1.16818e-05	37.8006	1.48374e-05	8747.58	10783.1	423.086	472.394			30	1.77743	1.34869e-05	23.1328	2.1713e-07	3058.28	3773.34	544.815	296.042			30	29.6248	-8.66007e-06	47.4686	6.59402e-06	9133.91	12126.1	376.607	424.465			30	15.0489	-5.79855e-06	41.505	4.70371e-06	6835.92
35	17.8075	-4.91154e-06	42.7336	-1.27006e-05	10977.7	12985.9	624.811	561.094			35	8.73891	-1.09688e-05	39.2142	-7.34811e-06	8859.47	10783	433.582	472.39			35	1.88232	1.99412e-05	23.9171	-5.91147e-06	3083.22	3773.5	548.323	296.063			35	30.09	9.97954e-06	48.335	3.01001e-06	9315.26	12126.1	375.848	424.463			35	15.7791	-1.07836e-05	43.0505	-7.60927e-06	7048.28
40	17.7455	-2.84875e-06	42.924	2.86956e-06	11004	12985.9	623.192	561.104			40	9.11069	8.22066e-06	40.7659	-1.39923e-05	8997.19	10783	442.665	472.386			40	1.98027	2.16555e-06	24.1924	3.28682e-06	3100.69	3773.4	559.221	296.05			40	30.9668	-4.03315e-06	49.3693	5.73768e-06	9482.57	12126	379.084	424.46			40	16.2402	4.82665e-06	44.0468	4.30463e-06	7109.95
5	14.9577	-2.5618e-06	38.3031	-8.31955e-06	10251.9	12986	555.999	561.089			5	6.37438	8.72153e-06	31.3469	-2.15291e-05	8115	10782.7	358.899	472.411			5	1.4145	-1.57223e-05	18.9751	-5.37363e-06	3043.81	3773.24	521.601	295.97			5	25.2024	1.21164e-05	40.7194	7.80777e-07	7959.87	12126	342.603	424.476			5	10.8852	-6.68149e-06	29.9874	1.19172e-05	5854.03
10	15.2969	-2.41497e-06	38.6054	-6.38283e-06	10340	12986	557.438	561.09			10	6.93647	3.24036e-06	32.6877	-3.07865e-07	8226.14	10782.7	378.968	472.41			10	1.60249	-3.07461e-06	20.3475	4.68524e-06	3069.35	3773.23	528.864	295.971			10	26.5133	-1.03264e-05	42.8509	2.70921e-06	8214.98	12126	347.519	424.476			10	11.7618	9.68745e-06	32.5359	7.05894e-06	6074.13
15	15.2277	-6.17642e-07	38.2722	-8.15376e-06	10440.1	12986	568.835	561.091			15	6.89069	8.24103e-06	33.2393	-5.6193e-06	8308.7	10782.7	379.648	472.409			15	1.6609	3.89946e-06	20.4895	1.21601e-05	3055.17	3773.22	525.029	295.971			15	26.855	-1.23312e-06	44.3047	1.07603e-06	8455.59	12126	352.712	424.477			15	12.6095	-2.24555e-06	35.2909	9.32375e-06	6305.19
20	15.4012	4.79442e-06	39.8296	-1.06623e-05	10553	12986	574.714	561.092			20	7.48917	-1.64149e-06	34.7112	-1.4289e-05	8454.45	10782.7	396.215	472.408			20	1.65685	7.48876e-07	21.3152	-7.19322e-06	3053.3	3773.22	536.644	295.972			20	28.123	-4.90167e-06	45.5994	-6.08592e-06	8697.24	12126	359.784	424.477			20	13.6044	-1.05845e-05	37.7006	1.71921e-06	6494.18
25	16.7421	8.74517e-06	41.2858	2.12477e-05	10675.7	12986	588.809	561.094			25	8.05071	1.20193e-05	37.3048	1.18923e-05	8641.46	10782.7	411.396	472.407			25	1.70847	-1.24656e-05	21.8661	-1.30575e-06	3051.9	3773.22	543.107	295.973			25	29.1294	1.05603e-05	47.0034	-4.66247e-07	8901.36	12126	364.877	424.477			25	14.2475	-2.37814e-06	39.2593	-9.3615e-06	6687.49
30	16.8704	-6.49765e-06	41.3938	1.33134e-05	10775.9	12986	596.969	561.095			30	8.48321	8.78844e-08	38.2199	6.67245e-06	8746.62	10782.7	419.526	472.406			30	1.78872	-1.63107e-05	23.2543	4.61331e-06	3100.43	3773.21	561.188	295.973			30	29.6279	-5.22781e-06	47.486	2.73595e-06	9069.95	12126	374.861	424.477			30	14.6966	-4.10857e-06	40.9173	-8.09644e-06	6841.88
35	17.3977	-1.2032e-05	42.5889	1.92037e-05	10908.9	12986	607.358	561.096			35	8.63034	5.7864e-07	39.1364	-2.82179e-07	8872.44	10782.6	427.901	472.405			35	1.88947	-7.41163e-06	24.5014	-4.35857e-06	3110.92	3773.21	563.064	295.973			35	29.5849	-4.24485e-07	47.4834	1.10549e-06	9235.45	12126	380.206	424.477			35	15.695	1.0091e-05	42.7645	3.19888e-06	7001.46
40	18.0543	-1.04204e-05	43.2452	-1.22289e-05	10948.1	12986	616.225	561.098			40	9.16296	-2.65593e-06	41.1769	1.36433e-05	9032.42	10782.6	440.269	472.404			40	2.01711	8.0774e-06	24.9206	4.64321e-06	3134.38	3773.2	568.371	295.974			40	30.3177	5.06811e-06	49.0068	-1.47777e-05	9430.52	12126	383.989	424.477			40	16.6359	-3.69e-06	45.9574	9.42764e-06	7255.73
5	14.5577	-4.87203e-06	37.5281	7.12538e-07	10130.4	12985.6	552.587	560.993			5	6.18793	6.8445e-06	30.6271	6.62536e-06	8417.78	10782.8	374.182	472.389			5	1.39888	1.58034e-05	18.8735	5.55399e-06	2925.48	3773.22	479.991	296.094			5	25.3709	5.45258e-06	40.8774	-1.34499e-05	7963.25	12126.3	345.815	424.464			5	11.1184	-2.7621e-06	30.619	2.78591e-05	5819.21
10	15.4218	-3.51921e-06	38.9167	-1.29351e-05	10271.3	12985.7	567.029	561.011			10	6.4017	-4.21199e-06	32.0928	-8.22856e-06	8483.14	10782.8	385.697	472.388			10	1.57127	9.16568e-06	20.2388	1.08326e-05	2983.21	3773.25	493.206	296.094			10	26.007	8.86953e-06	42.2576	1.08284e-05	8217.31	12126.3	350.729	424.463			10	11.7995	1.41155e-05	33.1672	9.81822e-06	5986.9
15	15.4162	-7.69996e-06	39.2674	-6.95695e-06	10367.5	12985.7	572.156	561.021			15	7.41702	9.76431e-06	33.8454	-1.03922e-05	8608.39	10782.8	397.568	472.391			15	1.54235	1.05743e-05	20.8141	-6.0599e-06	2994.52	3773.28	504.639	296.099			15	27.7451	2.11125e-06	44.3757	-3.06994e-06	8462.58	12126.2	359.412	424.462			15	13.1506	5.08267e-06	35.9285	-1.17044e-05	6234.61
20	16.316	-1.29612e-05	39.9497	-9.18127e-06	10528.8	12985.7	585.755	561.039			20	7.66018	-1.13215e-05	34.7545	8.17982e-06	8665.85	10782.8	400.044	472.388			20	1.7454	-8.08156e-07	21.7848	-9.42775e-06	3022.96	3773.31	517.169	296.103			20	27.6292	-4.18249e-06	45.2026	5.84725e-06	8642.98	12126.2	360.618	424.461			20	13.4281	1.66271e-05	37.5351	-7.67273e-06	6385.46
25	16.5636	-4.56121e-06	40.2647	1.23958e-05	10584.5	12985.8	591.224	561.054			25	7.69583	-1.09892e-05	36.4863	3.96367e-06	8770.87	10782.8	416.099	472.389			25	1.80351	-1.74208e-05	22.3488	-3.07577e-06	3043.05	3773.32	521.195	296.094			25	29.0417	-3.49699e-06	46.8009	-1.09212e-05	8907.25	12126.2	364.655	424.461			25	13.5613	1.25905e-05	38.7278	2.27852e-05	6544.52
30	16.4854	1.81427e-06	41.2652	-3.9623e-06	10735.6	12985.8	604.687	561.062			30	8.46895	6.87427e-06	38.4392	1.69748e-06	8876.45	10782.8	421.825	472.388			30	1.80172	-4.55221e-06	23.0847	-9.67752e-06	3063.37	3773.38	530.187	296.115			30	29.2844	2.56723e-07	47.0859	-1.47315e-05	9066.53	12126.1	373.839	424.459			30	14.7407	-8.87163e-06	40.6772	-2.14389e-06	6760.27
35	17.5959	5.95029e-06	42.2854	1.06838e-05	10889.8	12985.8	616.082	561.076			35	8.88486	-8.85442e-07	39.4647	-8.46498e-06	8922.68	10782.8	432.151	472.387			35	1.90353	-2.58764e-06	24.137	5.64498e-06	3086.57	3773.41	536.747	296.121			35	30.0922	2.49592e-06	48.0605	-8.43597e-06	9251.47	12126.1	382.181	424.458			35	15.7684	9.89951e-06	42.86	4.75147e-07	7019.39
40	17.9653	-5.57423e-06	43.4228	6.04121e-06	10968.2	12985.8	624.764	561.092			40	9.19236	-4.53891e-06	40.6772	6.07948e-06	9034.46	10782.8	438.436	472.387			40	1.92452	-4.97052e-06	24.2315	-1.16175e-05	3089.46	3773.39	542.035	296.102			40	31.2823	-1.47172e-06	49.782	-2.22565e-06	9571.23	12126.1	391.25	424.458			40	16.461	1.5253e-05	44.7292	-9.60417e-06	7206.76
5	14.1176	-4.12998e-06	37.5244	2.30364e-05	10246.5	12986	563.806	561.091			5	6.12885	8.90058e-06	30.4536	-7.55499e-06	8239.4	10782.7	362.133	472.41			5	1.42351	5.46949e-07	19.0278	2.33302e-05	2937.39	3773.32	498.463	296.004			5	25.5945	1.92034e-07	41.5519	-6.61892e-06	8059.6	12126	343.6	481.626			5	10.889	1.53281e-05	30.7323	1.5651e-05	5754.17
10	15.3183	-9.26698e-06	38.6208	-1.47944e-05	10372.4	12986	583.964	561.092			10	6.80308	-6.07261e-06	32.4952	-1.01987e-06	8388.03	10782.7	375.349	472.409			10	1.66767	4.4142e-06	20.3455	1.29593e-05	3012.89	3773.31	516.556	296.001			10	26.2894	-1.51725e-05	42.9257	1.29742e-05	8208.58	12126	348.887	481.362			10	12.0045	9.88096e-06	33.7869	5.00333e-06	5960.49
15	15.6147	-3.14392e-07	39.0032	1.25923e-05	10466.6	12986	586.276	561.093			15	7.20835	-2.00201e-06	33.1336	1.44694e-05	8475.6	10782.6	385.243	472.408			15	1.58335	8.53015e-06	20.569	1.25758e-07	2981.14	3773.29	518.332	295.998			15	27.7484	6.67355e-06	44.6745	1.82895e-06	8455.6	12126	356.893	481.516			15	12.5493	9.67523e-06	35.2535	-7.74601e-06	6164.67
20	16.2535	-8.48429e-06	40.0806	1.14644e-05	10626.1	12986	601.183	561.094			20	7.34628	1.39923e-05	34.9854	-6.60834e-06	8571.18	10782.6	392.679	472.407			20	1.72596	-2.7812e-06	21.7106	8.67395e-06	3038.3	3773.29	538.619	295.999			20	28.3395	1.81112e-06	45.9072	1.85236e-05	8648.42	12126	361.307	481.569			20	13.1647	-3.02661e-06	37.4335	-9.93825e-06	6362.69
25	16.6402	5.73128e-06	40.3447	-9.73379e-06	10676.7	12986	604.937	561.095			25	7.79474	1.53914e-05	36.004	-1.57299e-05	8648.38	10782.6	399.365	472.406			25	1.80028	-1.90376e-05	22.4835	-1.6368e-05	3032.05	3773.27	535.953	295.996			25	28.2986	1.00187e-05	46.4767	4.07819e-06	8897.73	12126	365.549	481.671			25	14.0228	-8.37382e-06	39.2756	3.07204e-06	6566.89
30	16.9444	-1.78587e-05	41.4999	1.00713e-05	10787.1	12986	616.282	561.096			30	8.26381	1.5724e-05	38.4614	-1.05255e-05	8797.48	10782.6	411.178	472.404			30	1.79699	-4.82878e-06	23.4375	2.52337e-05	3068.3	3773.28	550.23	295.998			30	29.2484	1.60507e-09	47.684	-2.40913e-05	9065.17	12126	373.29	481.693			30	14.9431	-3.52217e-06	41.2896	4.42062e-07	6815.81
35	17.2906	-3.5963e-06	42.1758	3.36145e-06	10915.9	12986	617.831	561.096			35	8.89535	-2.82126e-06	39.5998	9.94299e-06	8907.77	10782.6	423.803	472.403			35	1.90989	4.37104e-07	24.3149	-5.90215e-06	3117.38	3773.25	563.648	295.993			35	30.8069	-1.7384e-05	49.2103	1.05929e-05	9319.45	12126	380.412	481.732			35	15.7256	-1.66479e-05	43.1026	8.3211e-06	6978.04
40	17.8289	3.01107e-06	43.3615	-2.27476e-06	10996	12986	627.888	561.097			40	9.32925	1.2307e-05	41.3806	2.54731e-06	9044.67	10782.6	434.707	472.402			40	1.99388	1.22281e-05	25.259	-1.20497e-06	3106.94	3773.25	567.896	295.994			40	30.5073	-3.58446e-06	49.2797	-1.50628e-05	9484.85	12126	385.3	481.731			40	16.0263	1.3428e-05	44.0865	5.46968e-06	7095.81
[truncated: 39 more columns]

## Sheet: fig_5ab
In particular, the right panel should be directly obtained from these data using BLEA.
r1m1_speed	r1m1_total_fisher	r1m1_shuffle_total_fisher	r1m2_speed	r1m2_total_fisher	r1m2_shuffle_total_fisher	r1m3_speed	r1m3_total_fisher	r1m3_shuffle_total_fisher	r2m1_speed	r2m1_total_fisher	r2m1_shuffle_total_fisher	r2m2_speed	r2m2_total_fisher	r2m2_shuffle_total_fisher	r2m3_speed	r2m3_total_fisher	r2m3_shuffle_total_fisher	s1m1_speed	s1m1_total_fisher	s1m1_shuffle_total_fisher	q1m1_speed	q1m1_total_fisher	q1m1_shuffle_total_fisher	q1m2_speed	q1m2_total_fisher	q1m2_shuffle_total_fisher
5	0.0417564	-1.88202e-06	5	0.0199958	-2.1975e-05	5	0.00969752	-8.90696e-06	5	0.106408	2.11842e-08	5	0.0513117	4.04748e-06	5	0.0223955	9.01518e-06	5	0.0535144	-7.42268e-06	5	0.0751775	9.42042e-06	5	0.0190094	-8.79352e-06
10	0.0440854	-1.03587e-06	10	0.0213685	1.26871e-05	10	0.0103245	5.56301e-07	10	0.107479	-2.14695e-06	10	0.0510996	-8.27893e-06	10	0.0232172	3.29893e-06	10	0.0557964	1.21278e-05	10	0.0757189	-7.81931e-06	10	0.0201482	1.32392e-05
15	0.04681	-2.13875e-06	15	0.0224812	1.90223e-06	15	0.01041	1.81679e-05	15	0.110816	-1.25616e-05	15	0.051964	-1.71825e-06	15	0.0226422	5.43681e-06	15	0.0557437	-1.48878e-06	15	0.0717709	2.54593e-05	15	0.0208791	1.74588e-06
20	0.0471109	9.70316e-06	20	0.0247868	-3.79624e-06	20	0.0107772	1.34768e-05	20	0.112057	-4.45449e-07	20	0.0544498	-4.59023e-06	20	0.0230114	1.09887e-05	20	0.0560966	-4.27235e-06	20	0.0755557	-1.52904e-05	20	0.0215025	-6.67688e-06
25	0.0479056	4.1876e-06	25	0.0258808	8.57158e-06	25	0.0103233	9.08763e-06	25	0.112881	-2.62668e-05	25	0.0513411	4.35358e-06	25	0.0230512	-4.95628e-06	25	0.0570371	1.12239e-05	25	0.0776651	-8.47788e-06	25	0.0217284	-1.1563e-05
30	0.048455	2.20584e-06	30	0.0252797	1.52464e-05	30	0.0112225	7.95687e-06	30	0.115238	-1.62956e-06	30	0.0554172	5.50304e-06	30	0.0223656	7.9343e-06	30	0.0610679	4.95348e-06	30	0.0795835	2.37872e-06	30	0.022023	-1.26689e-05
35	0.0494957	-1.27095e-05	35	0.0269822	-2.80191e-05	35	0.0109052	6.9945e-06	35	0.117501	6.31837e-07	35	0.0548084	8.91079e-06	35	0.022873	1.16302e-05	35	0.0612586	-1.74098e-05	35	0.0816345	2.25078e-05	35	0.0221768	1.81155e-05
40	0.0523226	-3.7858e-06	40	0.0280023	4.34264e-06	40	0.0108519	1.15875e-05	40	0.122269	2.41915e-06	40	0.0563258	3.48199e-06	40	0.0239287	1.76008e-05	40	0.0645944	-6.16624e-06	40	0.0811689	-5.58684e-06	40	0.0228499	-1.73512e-06
5	0.0422814	8.98669e-06	5	0.0211874	-1.42665e-05	5	0.00975788	-4.56629e-06	5	0.109301	-1.5641e-05	5	0.0498956	1.71654e-06	5	0.0222651	-1.10578e-05	5	0.0531495	3.21962e-06	5	0.0731414	-1.06575e-05	5	0.0187618	-3.99521e-06
10	0.0449042	3.76966e-07	10	0.0226539	4.99111e-06	10	0.0106962	-1.35509e-05	10	0.116665	2.24817e-06	10	0.0489144	1.85402e-05	10	0.022814	4.08516e-06	10	0.0563087	-9.3389e-06	10	0.0788392	5.49241e-06	10	0.0189754	-2.13244e-06
15	0.0449767	6.59531e-06	15	0.0241778	1.27927e-06	15	0.0102882	6.90035e-07	15	0.109477	-1.04143e-05	15	0.0506694	-1.52436e-05	15	0.0230495	-9.61489e-06	15	0.0544138	2.02955e-05	15	0.0750941	-2.48594e-06	15	0.0206701	-6.3021e-06
20	0.04667	1.76651e-05	20	0.0248756	6.35727e-06	20	0.0106941	-8.17582e-06	20	0.11373	-8.1247e-06	20	0.0517695	1.69561e-05	20	0.0227219	-1.00392e-05	20	0.0566652	1.12879e-06	20	0.0750972	6.65256e-06	20	0.0211239	-1.0701e-06
25	0.0488644	1.03861e-05	25	0.0261086	-4.99248e-06	25	0.0105911	-1.05502e-05	25	0.115849	7.17931e-06	25	0.0528147	-2.89822e-06	25	0.0232432	3.59028e-06	25	0.0593824	-7.53376e-06	25	0.0780867	-7.07805e-07	25	0.0217658	3.49284e-07
30	0.048714	9.31583e-07	30	0.0268493	-1.87324e-05	30	0.0106236	-7.20279e-06	30	0.118894	2.01411e-05	30	0.0546586	5.70892e-06	30	0.0227065	7.74558e-07	30	0.059624	-1.12294e-05	30	0.0788587	-8.57167e-06	30	0.0217265	1.50035e-07
35	0.0492976	-5.10989e-06	35	0.0270489	-4.50368e-06	35	0.0106449	2.48531e-05	35	0.120654	5.13588e-07	35	0.0529273	-3.2566e-06	35	0.0224412	1.145e-05	35	0.062134	9.27528e-06	35	0.0768393	2.34888e-05	35	0.0230026	-1.2626e-05
40	0.0543142	-2.55355e-05	40	0.0284345	4.06848e-06	40	0.0107554	1.36125e-06	40	0.122361	-8.17095e-06	40	0.0553567	-7.02542e-06	40	0.0236952	-3.46176e-06	40	0.0611891	-6.47862e-06	40	0.0831356	-2.95439e-05	40	0.0237363	8.92431e-06
5	0.0425598	-1.68385e-06	5	0.0204354	1.01628e-05	5	0.00915546	3.61908e-06	5	0.109828	1.8867e-06	5	0.0494074	4.84577e-06	5	0.0213556	-1.34051e-06	5	0.0534545	3.79924e-06	5	0.067972	1.82024e-05	5	0.0172225	-5.52959e-06
10	0.0430472	-3.26012e-06	10	0.0226476	-1.17095e-05	10	0.0108069	-1.22236e-05	10	0.106837	9.39029e-06	10	0.0498691	1.04213e-05	10	0.021607	2.11504e-06	10	0.0553424	-1.15152e-05	10	0.0704382	9.33262e-06	10	0.0185282	-6.58663e-06
15	0.0448815	3.90366e-06	15	0.0225335	1.02794e-05	15	0.0104068	-1.84375e-05	15	0.111514	6.20998e-06	15	0.0506593	4.73008e-06	15	0.0217692	-8.61829e-06	15	0.055763	7.01978e-07	15	0.0734548	-7.45589e-06	15	0.0196964	-7.03826e-06
20	0.046087	-1.53905e-06	20	0.0232799	-6.46988e-06	20	0.0109436	-8.19053e-06	20	0.113373	2.74311e-05	20	0.0501374	-5.42116e-06	20	0.0218593	-7.2307e-06	20	0.0572036	-6.35886e-06	20	0.0733253	1.87242e-05	20	0.020726	-1.05247e-05
25	0.0482499	-3.20385e-06	25	0.0258271	3.63334e-06	25	0.0110301	1.4382e-05	25	0.111527	-7.15338e-06	25	0.0500721	3.61135e-05	25	0.02235	1.1161e-05	25	0.0596183	-3.15394e-06	25	0.0733943	-1.37142e-05	25	0.0203835	2.67798e-06
30	0.0492446	-1.7794e-05	30	0.0261013	-5.09009e-06	30	0.0109585	3.34275e-06	30	0.116471	2.52231e-06	30	0.0531787	1.19857e-05	30	0.0217282	-5.48955e-06	30	0.0614016	-7.96281e-06	30	0.075553	1.00811e-05	30	0.0226969	8.94982e-06
35	0.0519977	-9.39968e-06	35	0.0279282	1.83055e-06	35	0.0108873	5.98595e-06	35	0.117318	1.54892e-05	35	0.0539838	9.33342e-06	35	0.0228295	1.18248e-05	35	0.0634977	1.02563e-05	35	0.0800529	-2.08265e-05	35	0.0217375	-7.22989e-06
40	0.054049	4.76651e-06	40	0.0278064	8.92762e-06	40	0.0108435	7.38566e-06	40	0.124777	1.48616e-05	40	0.056529	-3.52964e-06	40	0.0225123	6.07313e-06	40	0.0646184	-4.91004e-06	40	0.0787446	-1.14588e-05	40	0.0235455	-1.84313e-05
5	0.0425048	1.71591e-05	5	0.0201462	-1.22701e-05	5	0.00982173	-5.91349e-06	5	0.111219	-1.95008e-05	5	0.0508549	-6.25166e-06	5	0.021635	-1.54753e-05	5	0.0521889	-1.43457e-06	5	0.0671745	-1.14836e-05	5	0.0186811	-1.02711e-05
10	0.0431124	-9.75254e-07	10	0.0226746	-6.79906e-06	10	0.0103127	1.38797e-05	10	0.112169	-3.35762e-08	10	0.0510428	-2.79839e-06	10	0.0217113	5.30379e-06	10	0.0537988	-9.51423e-07	10	0.0708283	-7.50657e-06	10	0.0194322	-4.48286e-06
15	0.0465174	3.27811e-06	15	0.0226953	1.84963e-06	15	0.0106079	-6.32808e-06	15	0.108187	1.48452e-05	15	0.0538015	1.08141e-05	15	0.0224721	5.2248e-06	15	0.0558911	1.61227e-05	15	0.0739195	1.15811e-07	15	0.0196631	-1.23144e-05
20	0.0469378	9.52478e-06	20	0.0239035	2.40158e-05	20	0.0105841	1.40623e-05	20	0.112222	2.89064e-05	20	0.0525691	-9.90604e-06	20	0.0219413	4.22929e-06	20	0.0560717	8.90309e-06	20	0.0705662	-8.25976e-06	20	0.0201007	-5.98732e-06
25	0.0481483	-8.10894e-06	25	0.0245136	-8.6319e-06	25	0.0104513	4.42302e-06	25	0.116007	7.03796e-06	25	0.0523277	-1.0682e-05	25	0.0218513	-1.41877e-06	25	0.0590831	7.90681e-06	25	0.0733498	-2.03641e-05	25	0.0208147	-5.51527e-06
30	0.0495008	3.66814e-06	30	0.0260381	2.04013e-05	30	0.01133	-1.78905e-05	30	0.117182	-3.67863e-06	30	0.05454	5.39548e-06	30	0.0232065	-9.40067e-06	30	0.0609366	-1.57789e-05	30	0.0770004	4.63451e-06	30	0.0219533	-1.549e-07
35	0.050673	-7.4049e-06	35	0.0271792	2.00442e-05	35	0.01093	-7.48009e-06	35	0.118396	-1.0092e-05	35	0.0544545	3.19196e-06	35	0.0218754	1.34621e-05	35	0.0595645	-6.56392e-06	35	0.0789388	4.89509e-07	35	0.023333	-1.45495e-05
40	0.0500996	8.64824e-06	40	0.028157	-9.73112e-07	40	0.0112391	-1.78494e-05	40	0.123389	2.21874e-05	40	0.0564636	-7.70314e-06	40	0.0224288	-1.0158e-06	40	0.0623385	1.18862e-05	40	0.0805958	4.08927e-06	40	0.023467	5.80113e-06
5	0.0435587	1.51403e-06	5	0.020203	-2.98153e-06	5	0.00963214	1.16328e-05	5	0.10659	7.28742e-06	5	0.0493973	-1.0912e-05	5	0.0229162	-8.83406e-06	5	0.0563537	-1.17093e-05	5	0.0750868	1.75862e-06	5	0.0182899	1.66094e-05
10	0.0439749	2.98452e-06	10	0.0225969	-6.92065e-06	10	0.0101028	-2.47354e-07	10	0.107977	-8.48067e-06	10	0.0503393	1.4379e-05	10	0.0220633	4.57469e-06	10	0.0562709	8.40135e-07	10	0.0751869	9.58187e-06	10	0.0197246	1.42912e-05
15	0.0465492	-7.82599e-06	15	0.0236657	-6.82025e-07	15	0.0106189	-2.22834e-05	15	0.111162	-2.03156e-06	15	0.0518538	3.57004e-06	15	0.0231034	-7.4278e-06	15	0.0587272	-1.06526e-05	15	0.0747606	-7.15256e-07	15	0.0207685	-5.84044e-06
20	0.0465695	7.07032e-06	20	0.0242785	-1.40672e-05	20	0.0109186	3.75747e-06	20	0.114143	3.10187e-06	20	0.0533688	-1.36354e-05	20	0.0235763	-9.49086e-06	20	0.0572383	-9.64907e-06	20	0.0753984	1.01648e-05	20	0.0203645	6.68655e-06
25	0.0480047	2.08471e-05	25	0.0257215	-7.6239e-07	25	0.0110349	-5.37164e-06	25	0.113246	5.43807e-06	25	0.0524927	-1.29363e-05	25	0.0231077	-3.75473e-06	25	0.0614443	1.68079e-05	25	0.0783777	-7.71738e-06	25	0.0217402	5.50254e-06
30	0.0507077	-1.00791e-05	30	0.0263398	1.49688e-05	30	0.010896	-1.48381e-05	30	0.113626	-8.99619e-06	30	0.0537727	-3.61512e-06	30	0.0222955	-6.65398e-06	30	0.0624826	7.19271e-06	30	0.078844	-7.14708e-06	30	0.021962	-4.35252e-07
35	0.0495086	-3.39759e-06	35	0.0274363	-6.11085e-06	35	0.0113432	1.67797e-05	35	0.118668	-6.1419e-06	35	0.0541453	7.32842e-06	35	0.022747	-9.12242e-06	35	0.0629475	9.8314e-06	35	0.0803982	1.38001e-05	35	0.0231376	1.77006e-06
40	0.0521097	2.31607e-06	40	0.0275749	-2.40724e-06	40	0.010914	1.07286e-06	40	0.126989	-1.65293e-05	40	0.0553921	5.95009e-06	40	0.0229718	8.06412e-06	40	0.0635306	7.83741e-06	40	0.0811092	1.35963e-05	40	0.0228116	6.83044e-06
5	0.0430158	7.86406e-06	5	0.0206978	-1.70114e-05	5	0.0100052	-2.93431e-06	5	0.111016	1.03976e-05	5	0.0492356	1.13168e-05	5	0.0223356	-1.13828e-06	5	0.0544933	-1.39288e-06	5	0.0750977	5.77664e-06	5	0.019915	8.83376e-06
10	0.0441459	-5.59546e-06	10	0.0231208	3.74062e-06	10	0.0104757	-3.99425e-06	10	0.105376	-3.41618e-06	10	0.0524827	-1.49035e-05	10	0.0231235	1.25228e-05	10	0.0550742	-6.91597e-06	10	0.0783757	-8.85185e-06	10	0.0195382	-8.11672e-06
15	0.0448405	-2.83303e-05	15	0.0229631	2.64482e-06	15	0.0107925	-1.51328e-05	15	0.107612	4.66322e-06	15	0.0504061	2.23847e-06	15	0.0235964	-8.54509e-06	15	0.0555265	-4.0209e-06	15	0.0764799	-9.65705e-06	15	0.0194202	7.47691e-06
20	0.0472924	1.35919e-05	20	0.0242911	6.37024e-07	20	0.0105711	-1.30455e-05	20	0.114817	1.42226e-05	20	0.0514934	1.42591e-05	20	0.0230423	-1.72756e-05	20	0.0583541	-1.91826e-06	20	0.0754775	1.332e-05	20	0.0209166	1.66646e-05
25	0.0495955	7.60506e-06	25	0.0265613	-2.16827e-06	25	0.0107595	1.28492e-05	25	0.112668	2.1987e-06	25	0.0516772	1.3328e-05	25	0.0229366	1.4877e-06	25	0.058748	1.77629e-05	25	0.0752563	1.2766e-05	25	0.0206958	8.82182e-06
30	0.0503038	-1.74295e-05	30	0.0266684	-2.92758e-06	30	0.0114463	-4.73883e-06	30	0.118132	-1.1297e-06	30	0.0543129	3.5891e-06	30	0.023398	1.85598e-05	30	0.0617665	-1.33636e-05	30	0.0804357	-5.9642e-07	30	0.0222517	1.53646e-05
35	0.0500893	-6.07569e-06	35	0.0266357	5.019e-06	35	0.0111455	2.20677e-07	35	0.117834	1.93921e-06	35	0.053044	2.34802e-05	35	0.0228066	5.30987e-06	35	0.0615071	-5.53661e-06	35	0.0806516	2.34582e-05	35	0.0214957	-2.58352e-05
40	0.0518495	1.56818e-05	40	0.028201	-2.88166e-07	40	0.0110963	-2.04433e-05	40	0.122625	6.31936e-07	40	0.0564075	6.09285e-06	40	0.0234355	3.21537e-05	40	0.0646506	-9.12963e-06	40	0.0805235	4.62844e-06	40	0.0226372	5.95709e-06
5	0.041417	1.4478e-05	5	0.0203935	3.14972e-06	5	0.00985297	-1.31809e-05	5	0.109342	1.24616e-05	5	0.0498164	1.04275e-05	5	0.0230212	3.32059e-06	5	0.0544229	1.05662e-05	5	0.0769833	-1.1072e-05	5	0.019864	2.64251e-06
10	0.0431273	9.3864e-06	10	0.0218111	2.14983e-06	10	0.0101752	6.09813e-06	10	0.108976	3.10838e-06	10	0.0489528	4.44479e-07	10	0.0239453	2.35552e-06	10	0.054689	1.85379e-05	10	0.0776043	-2.75631e-06	10	0.0203861	1.02708e-05
15	0.0444528	-1.76112e-06	15	0.0227751	1.12343e-05	15	0.0105382	3.77712e-06	15	0.111866	-5.44401e-06	15	0.0524789	-7.80975e-06	15	0.0231279	-2.15536e-05	15	0.0566791	3.08786e-06	15	0.0775856	5.47058e-08	15	0.020996	-1.12563e-05
20	0.0466917	8.29874e-07	20	0.0244008	6.76994e-06	20	0.0104781	1.75338e-05	20	0.111332	1.04785e-05	20	0.0494645	-8.75209e-06	20	0.0223276	4.27947e-06	20	0.0568832	3.91016e-06	20	0.0784271	8.63986e-07	20	0.0221435	-5.06141e-06
25	0.0473664	-1.30926e-06	25	0.0251235	1.92862e-06	25	0.0112482	1.34296e-05	25	0.116367	1.23048e-05	25	0.052878	1.81615e-06	25	0.0225807	1.68668e-06	25	0.0599334	9.13209e-07	25	0.0796189	1.25e-05	25	0.0224738	9.00537e-06
30	0.0486796	1.12824e-05	30	0.0264031	1.51842e-05	30	0.0107785	-2.30711e-06	30	0.117413	-1.33833e-05	30	0.0543922	-2.11502e-06	30	0.0241629	-4.07421e-06	30	0.0605906	4.37479e-06	30	0.0785193	-9.56289e-06	30	0.0224441	-1.05967e-05
35	0.0490198	-8.75842e-06	35	0.0268759	4.20269e-06	35	0.0105592	4.72954e-06	35	0.118591	1.53278e-05	35	0.0535848	-1.76859e-05	35	0.0231047	-1.36779e-06	35	0.0611058	7.73155e-06	35	0.0798528	-1.33151e-05	35	0.0239824	2.42314e-06
40	0.0514237	-8.058e-06	40	0.0278774	1.30496e-05	40	0.0110713	-3.16603e-06	40	0.121838	3.64712e-06	40	0.0560156	-1.02579e-05	40	0.0229835	-6.81006e-07	40	0.0619872	4.25641e-06	40	0.0802253	6.02324e-06	40	0.0230639	-1.69386e-07
5	0.0451094	1.01027e-05	5	0.0196177	6.06943e-06	5	0.00964473	2.05481e-05	5	0.106878	2.8327e-06	5	0.0469895	-3.18404e-06	5	0.0213155	-1.79929e-06	5	0.0542134	4.98834e-06	5	0.0719666	-5.06985e-06	5	0.0189976	-1.95931e-06
10	0.0436515	-4.43615e-07	10	0.0219173	-1.84192e-05	10	0.0102737	1.14901e-05	10	0.110399	1.00662e-05	10	0.0507998	7.27279e-06	10	0.0222687	2.08971e-05	10	0.0556865	7.75414e-06	10	0.0751427	2.42351e-05	10	0.019825	5.72699e-06
15	0.0464455	1.37847e-05	15	0.0239065	1.30483e-05	15	0.0104035	1.69685e-06	15	0.115572	-5.66976e-06	15	0.0493446	-1.60739e-07	15	0.022875	-3.70862e-06	15	0.0559192	-1.77828e-05	15	0.0745057	9.4322e-06	15	0.0199197	-1.1155e-05
20	0.0494763	-6.71512e-06	20	0.0234466	1.35176e-06	20	0.0104721	2.00395e-06	20	0.113118	9.54165e-06	20	0.0520167	-7.20642e-07	20	0.0219824	1.69314e-06	20	0.058547	2.00893e-08	20	0.0784561	-5.25396e-06	20	0.0208605	-7.80117e-06
25	0.0482836	-5.47784e-07	25	0.0252388	-5.19548e-07	25	0.0107822	1.44485e-05	25	0.116869	-3.76775e-06	25	0.052695	-9.86913e-06	25	0.0237351	-4.03901e-06	25	0.0581935	3.05209e-06	25	0.0786696	1.21285e-05	25	0.0218358	-1.39249e-06
30	0.0500073	-9.22413e-06	30	0.0269456	2.81348e-06	30	0.0111595	5.79578e-06	30	0.121058	-1.47495e-05	30	0.0513675	2.31661e-07	30	0.0225275	7.83431e-06	30	0.0624825	4.16148e-06	30	0.0774965	7.30411e-06	30	0.0212864	-1.20118e-05
35	0.0510054	7.36268e-08	35	0.0265673	-3.44983e-06	35	0.0107323	1.55863e-05	35	0.118179	-9.97756e-06	35	0.0558958	1.3191e-05	35	0.0226558	1.76764e-06	35	0.0629744	-1.70886e-06	35	0.0787471	6.33697e-06	35	0.022373	1.23092e-05
40	0.0525213	-1.47855e-05	40	0.0279508	2.27029e-06	40	0.0110902	-2.19365e-05	40	0.120925	5.67022e-06	40	0.0545185	1.55575e-06	40	0.0234796	-2.79911e-06	40	0.0648721	1.60751e-06	40	0.0801184	-1.22244e-06	40	0.0222417	-7.98767e-06
5	0.0437558	-4.87633e-06	5	0.0212943	-5.91876e-06	5	0.00964677	4.61228e-06	5	0.108534	-9.45468e-06	5	0.0476754	-1.50731e-05	5	0.0225617	-1.92597e-05	5	0.0548574	-7.19906e-06	5	0.0738923	4.20451e-06	5	0.0209787	7.8633e-06
10	0.0456929	-1.43625e-05	10	0.0223515	1.27427e-05	10	0.0102646	-5.15435e-06	10	0.112289	1.61008e-05	10	0.0493762	-1.25152e-05	10	0.0225114	2.43308e-06	10	0.0542943	-1.77484e-05	10	0.0730257	-2.10296e-05	10	0.0204001	-8.75503e-06
15	0.0469719	6.93923e-06	15	0.0240467	-1.13588e-06	15	0.0107485	1.75638e-05	15	0.112201	1.18928e-05	15	0.0513	5.88789e-06	15	0.0231181	-3.09576e-06	15	0.0568047	9.83137e-06	15	0.0730623	1.31709e-05	15	0.0214303	7.04197e-06
20	0.0477694	7.16589e-06	20	0.0245877	-3.82584e-06	20	0.010554	1.5464e-05	20	0.115538	1.33344e-05	20	0.0519067	-2.24315e-06	20	0.0225532	-6.07407e-07	20	0.0567981	-1.13437e-05	20	0.0777583	-3.43606e-05	20	0.0213541	-1.60885e-05
25	0.0486662	-1.73026e-05	25	0.0253163	-9.24926e-06	25	0.0105385	3.28358e-07	25	0.11325	1.24779e-06	25	0.0534473	-7.45802e-07	25	0.0216756	-1.18246e-05	25	0.0580006	-1.60454e-06	25	0.0769024	-4.42123e-06	25	0.0221578	1.40862e-05
30	0.0486989	1.33389e-05	30	0.0262569	2.68776e-06	30	0.0109704	1.53563e-05	30	0.117695	2.57862e-06	30	0.0516099	-6.12734e-06	30	0.0239249	1.43328e-05	30	0.062998	-7.4913e-06	30	0.07687	-1.59571e-05	30	0.0219644	1.13513e-05
35	0.0511576	2.49742e-05	35	0.0263361	1.87107e-06	35	0.0109548	1.78311e-05	35	0.121232	-1.19371e-05	35	0.0524416	5.03412e-06	35	0.0228024	8.56743e-06	35	0.0621026	1.58701e-05	35	0.0787711	-5.00851e-06	35	0.0230523	-5.52584e-06
40	0.0506255	4.60064e-07	40	0.027594	3.88425e-06	40	0.0108313	7.44067e-07	40	0.126969	9.95784e-06	40	0.0563839	-3.00918e-06	40	0.0224801	1.43071e-05	40	0.0623379	-7.96447e-07	40	0.0795805	-7.41173e-07	40	0.0231624	-8.25641e-06
5	0.0447471	-6.41114e-06	5	0.0208004	-1.02725e-05	5	0.009473	2.47193e-05	5	0.10877	3.79833e-06	5	0.0478358	-1.86613e-06	5	0.0220714	1.14698e-05	5	0.0559272	-3.10456e-06	5	0.0684626	-1.19679e-05	5	0.0201831	4.57803e-06
10	0.0436156	2.82433e-05	10	0.0216263	-1.60118e-05	10	0.0099173	-3.13412e-07	10	0.10708	5.67306e-06	10	0.0491812	-8.51223e-06	10	0.0234056	5.92317e-06	10	0.0557902	7.47866e-06	10	0.0740165	-2.77448e-05	10	0.0209576	-1.52611e-05
15	0.0455262	-1.31897e-05	15	0.0226509	6.25591e-06	15	0.0103399	-2.14521e-06	15	0.110457	1.68831e-05	15	0.0517475	9.21691e-06	15	0.0223222	-1.14228e-05	15	0.0563834	2.15647e-05	15	0.0721178	2.07066e-06	15	0.0210748	3.47521e-07
20	0.0482072	2.01065e-07	20	0.024458	1.48464e-05	20	0.0107833	8.65873e-06	20	0.109046	-6.05963e-06	20	0.0527638	-2.21133e-06	20	0.0221388	1.84339e-05	20	0.0541487	4.0569e-06	20	0.0716458	2.08644e-05	20	0.0215897	-8.07588e-06
25	0.0486467	1.79622e-06	25	0.0253003	-1.02635e-05	25	0.0109668	-3.53791e-06	25	0.113055	-1.26142e-06	25	0.0533367	6.0788e-06	25	0.0223888	-9.27635e-06	25	0.0579495	-3.77419e-06	25	0.0725206	-3.5128e-06	25	0.0227724	-2.5431e-06
30	0.0498613	1.34515e-05	30	0.0259942	1.58944e-05	30	0.0106464	8.53398e-07	30	0.118542	3.26671e-06	30	0.0530001	-1.19359e-05	30	0.0220826	-2.68408e-06	30	0.061178	6.96594e-06	30	0.0779786	9.59331e-06	30	0.0237994	-6.43849e-06
35	0.0508184	3.59739e-06	35	0.0277273	2.83911e-06	35	0.0106272	1.40943e-05	35	0.11485	-9.35435e-06	35	0.0532604	1.73388e-05	35	0.0229035	7.06902e-06	35	0.0628836	-1.57268e-05	35	0.0774963	1.50438e-05	35	0.0223356	-7.98369e-06
40	0.0528264	-4.98634e-06	40	0.028372	-7.0629e-08	40	0.0111678	1.92189e-07	40	0.121343	-1.87599e-06	40	0.0566954	1.27737e-05	40	0.0233518	7.56541e-06	40	0.064609	4.64293e-07	40	0.0840462	-1.90004e-05	40	0.0237058	1.70479e-05
5	0.0428019	-9.51184e-06	5	0.019997	-3.97549e-06	5	0.00982025	-1.69502e-05	5	0.10816	4.9295e-06	5	0.048279	-1.9098e-05	5	0.0216536	5.72237e-06	5	0.0544015	1.99396e-05	5	0.076245	-4.57275e-06	5	0.0206806	7.80543e-06
10	0.0453195	-3.41822e-06	10	0.0211074	-1.38452e-05	10	0.0104368	3.67319e-06	10	0.109386	-3.25421e-06	10	0.0479421	-8.01937e-06	10	0.0219308	-4.00288e-06	10	0.0553171	1.57747e-06	10	0.0733064	-1.27639e-05	10	0.0229867	-1.47986e-05
15	0.0482754	-1.00693e-05	15	0.0225871	9.87729e-06	15	0.0106814	-6.96294e-06	15	0.112923	1.30899e-05	15	0.0513691	4.77634e-06	15	0.0220541	-6.06932e-06	15	0.0559714	1.07778e-06	15	0.073399	-8.06277e-06	15	0.0216149	-8.75813e-06
20	0.0490538	4.78253e-07	20	0.0234684	-7.75606e-06	20	0.011212	8.65271e-06	20	0.114262	-1.51092e-05	20	0.0530776	-1.31973e-05	20	0.0218516	2.53453e-05	20	0.0582434	2.06365e-07	20	0.0751765	1.70201e-05	20	0.0217999	8.57449e-06
25	0.0491825	-5.64196e-06	25	0.0251741	-7.79807e-06	25	0.0108292	6.9619e-06	25	0.112717	1.12277e-05	25	0.0521627	-1.31594e-06	25	0.0229063	-3.93139e-07	25	0.0589198	-3.95476e-06	25	0.0760204	2.23679e-06	25	0.0237505	9.68687e-06
30	0.0487724	-1.49404e-05	30	0.0255902	9.91926e-06	30	0.0111137	1.4714e-05	30	0.120581	6.61185e-06	30	0.0513088	4.26632e-06	30	0.0225585	-1.61771e-06	30	0.0585769	3.14491e-06	30	0.0780027	7.88824e-06	30	0.0218779	-1.38508e-05
35	0.0491702	1.25515e-05	35	0.0263405	-1.88298e-05	35	0.0113052	9.07532e-06	35	0.120528	-5.68829e-06	35	0.0530575	-1.84726e-06	35	0.023081	-7.13556e-06	35	0.0606043	7.75273e-06	35	0.0776069	-4.38991e-07	35	0.0227058	6.98605e-06
40	0.0513252	-4.97673e-06	40	0.0279793	-1.5236e-05	40	0.0115145	1.09024e-05	40	0.122125	-9.24409e-06	40	0.0564032	5.38839e-06	40	0.0239087	2.4467e-06	40	0.0643423	-3.3182e-06	40	0.0804335	-1.21055e-05	40	0.024279	2.65029e-06
5	0.0427052	-1.26814e-05	5	0.0210757	-1.81342e-07	5	0.00999064	-6.69097e-06	5	0.126529	-2.08028e-05	5	0.0495751	-6.9333e-06	5	0.0211779	1.98023e-06	5	0.0525243	-2.49075e-05	5	0.0728901	6.78116e-06	5	0.0189759	-1.94167e-05
10	0.0445191	-1.68259e-06	10	0.0218292	2.93284e-06	10	0.0104482	8.03986e-06	10	0.11643	-7.95175e-06	10	0.0510104	-2.24418e-05	10	0.0224326	-1.62262e-07	10	0.051773	4.65618e-06	10	0.0733582	1.25258e-05	10	0.0199835	-4.03198e-06
15	0.0464493	6.83716e-07	15	0.0231099	4.84735e-06	15	0.0108684	1.96845e-05	15	0.12036	1.04718e-05	15	0.0517958	9.82115e-06	15	0.0217436	3.81727e-06	15	0.0537063	2.13313e-05	15	0.0765081	3.17374e-06	15	0.0212564	-1.36163e-06
20	0.0456519	-1.74647e-05	20	0.0252433	-3.01798e-06	20	0.0109493	-6.8865e-06	20	0.117717	-5.60857e-07	20	0.0528682	9.75815e-06	20	0.0230244	1.76354e-05	20	0.0567245	-3.76261e-06	20	0.0752522	4.89124e-06	20	0.02197	4.84918e-07
25	0.0494103	3.31648e-06	25	0.0255107	2.53037e-05	25	0.0108008	1.79974e-05	25	0.11789	1.16298e-05	25	0.0530095	2.50364e-05	25	0.0223228	-5.95053e-06	25	0.0575585	-1.47116e-05	25	0.0790168	-1.2348e-05	25	0.0226583	-1.32058e-05
30	0.0492162	-1.04716e-05	30	0.0260588	-2.27893e-06	30	0.0108822	-5.4935e-06	30	0.119456	-6.19871e-06	30	0.0525989	-2.20719e-05	30	0.0224297	4.30837e-07	30	0.0571502	6.77413e-06	30	0.0780296	7.06864e-06	30	0.0216314	-7.63016e-06
35	0.0504097	1.71103e-05	35	0.027691	-2.30786e-06	35	0.0105953	-8.51971e-06	35	0.117367	7.07106e-06	35	0.0572393	7.50832e-06	35	0.0223988	-6.47848e-06	35	0.0596675	1.74383e-05	35	0.0799259	1.34601e-05	35	0.0232892	-6.22944e-06
40	0.0529814	5.23961e-06	40	0.0278927	-7.96987e-06	40	0.0113202	2.962e-06	40	0.117428	-7.17499e-06	40	0.0557325	-1.96868e-05	40	0.0229725	2.94698e-06	40	0.0612978	5.29374e-06	40	0.0799381	4.04585e-06	40	0.0239878	-5.35676e-06
5	0.0420315	-3.999e-06	5	0.020658	1.23907e-06	5	0.0105759	7.1591e-06	5	0.105451	-9.65575e-06	5	0.0484144	1.75649e-05	5	0.0210254	-5.6847e-06	5	0.054373	1.7247e-05	5	0.0717961	-1.79678e-05	5	0.0177035	-5.18997e-06
10	0.0444214	-7.45168e-06	10	0.0221147	6.14961e-06	10	0.0102629	9.1175e-06	10	0.109082	-1.07127e-06	10	0.0505788	4.87867e-06	10	0.022066	-5.25443e-06	10	0.0550083	7.93669e-06	10	0.0719084	1.63563e-05	10	0.0199993	-1.32633e-06
15	0.04458	-1.04968e-06	15	0.0233605	1.20358e-05	15	0.0115086	-9.61762e-06	15	0.109944	-6.64967e-06	15	0.0513675	-9.51929e-06	15	0.0223914	-1.45952e-05	15	0.056001	7.06851e-06	15	0.072925	-9.44824e-06	15	0.0191033	3.09637e-06
20	0.046932	6.12791e-06	20	0.0242687	-1.48928e-05	20	0.0110301	4.3454e-06	20	0.114794	-1.54282e-05	20	0.0528966	7.80222e-06	20	0.0220503	9.77948e-07	20	0.0568764	-5.18001e-06	20	0.0764245	3.87787e-06	20	0.0207451	1.77423e-05
25	0.0477608	-2.54941e-07	25	0.0256448	-2.45995e-06	25	0.0109633	-6.85555e-06	25	0.113891	-1.82315e-06	25	0.0535208	-5.53045e-06	25	0.0222619	4.2977e-06	25	0.0584076	2.85407e-06	25	0.0782776	9.52976e-06	25	0.0207654	8.70889e-06
30	0.0496953	-2.17159e-06	30	0.0258892	4.46704e-06	30	0.0114596	-1.48892e-05	30	0.118181	1.06435e-06	30	0.0527343	3.00416e-06	30	0.0223931	1.86048e-05	30	0.0595629	-2.9471e-07	30	0.0789245	1.07962e-05	30	0.0221904	1.31686e-05
35	0.0517833	5.83703e-07	35	0.0269982	5.87058e-06	35	0.0108477	-9.28736e-06	35	0.121883	1.26836e-05	35	0.0534175	2.05961e-06	35	0.0227649	4.69502e-06	35	0.0621864	-6.37357e-07	35	0.0798571	-1.80006e-05	35	0.0225977	-4.80756e-06
40	0.0520237	-6.03859e-06	40	0.0276238	6.54866e-08	40	0.0116876	-7.509e-06	40	0.122756	9.36806e-06	40	0.0559499	1.74417e-05	40	0.0223385	-4.49684e-06	40	0.0627567	-2.53865e-06	40	0.0801056	1.17217e-06	40	0.0231022	-1.00392e-05
5	0.0412465	-3.43206e-06	5	0.0194517	5.42424e-06	5	0.00990199	5.21595e-06	5	0.1065	1.21994e-05	5	0.0501556	1.81493e-05	5	0.0231979	-1.35968e-05	5	0.0547856	2.25613e-06	5	0.0740726	5.4878e-07	5	0.0215085	8.01425e-06
10	0.042357	-2.08579e-05	10	0.0209052	-8.08964e-06	10	0.0112456	1.15221e-05	10	0.113263	7.20357e-06	10	0.0504937	-5.97265e-06	10	0.0223637	-1.22129e-05	10	0.0538431	-1.29634e-05	10	0.0729335	1.44289e-05	10	0.0215873	-1.62109e-07
15	0.0452673	9.73726e-06	15	0.0227075	1.55791e-05	15	0.0111122	-1.47321e-05	15	0.114639	3.32613e-06	15	0.0512072	1.05811e-05	15	0.0245373	-1.29563e-05	15	0.0571497	8.11718e-06	15	0.0770191	4.62586e-06	15	0.0232617	7.30318e-06
20	0.0475004	2.98798e-06	20	0.0236524	9.92628e-06	20	0.010402	3.51961e-06	20	0.115288	-1.22894e-05	20	0.0529252	3.5484e-06	20	0.0230369	1.87804e-05	20	0.0572617	-8.77745e-06	20	0.0753269	1.45199e-05	20	0.0230516	-8.823e-06
25	0.04735	-7.73456e-06	25	0.0242299	-1.34493e-05	25	0.0110588	-1.1767e-05	25	0.116725	1.49872e-06	25	0.0524406	-1.41268e-05	25	0.0236919	2.8781e-06	25	0.0589604	-2.50271e-06	25	0.0779798	5.4379e-06	25	0.0230983	6.48577e-06
30	0.0487774	1.89873e-05	30	0.0258538	-1.0751e-05	30	0.0108491	6.29085e-06	30	0.122409	5.96794e-06	30	0.0539601	-6.96228e-06	30	0.0225862	-5.82966e-06	30	0.0599993	3.3056e-06	30	0.080477	-7.02911e-07	30	0.0236001	-1.75249e-06
35	0.0504327	8.70165e-07	35	0.0273273	-1.04692e-05	35	0.0109775	-6.22731e-06	35	0.124805	1.45744e-05	35	0.0556784	2.33615e-05	35	0.0242814	-9.5986e-06	35	0.061102	-9.27273e-06	35	0.0828404	1.97734e-06	35	0.0238692	-4.60901e-06
40	0.0508769	-1.03614e-05	40	0.0286336	6.7797e-06	40	0.011166	-1.05133e-05	40	0.126739	6.86289e-06	40	0.0568493	3.57854e-06	40	0.0228086	-8.56108e-06	40	0.0623233	-1.96646e-05	40	0.0818132	1.52747e-05	40	0.0228977	-3.66756e-06
5	0.0416259	8.56737e-06	5	0.0191583	-1.28473e-05	5	0.010054	7.99665e-06	5	0.103161	1.24038e-05	5	0.0508619	9.9978e-06	5	0.0216762	-6.09299e-06	5	0.0547798	-3.83047e-06	5	0.0733397	-1.29693e-05	5	0.0221798	4.90433e-06
10	0.0438296	3.98048e-06	10	0.0213858	-3.31024e-06	10	0.00985846	-5.86923e-06	10	0.104481	-1.032e-05	10	0.0501289	-2.12044e-06	10	0.0222428	1.31626e-05	10	0.0540837	-1.4311e-05	10	0.0727742	9.05955e-06	10	0.0218154	7.74141e-06
15	0.044529	3.9458e-06	15	0.0227194	4.54704e-06	15	0.00989079	-3.15964e-06	15	0.109712	-3.26418e-06	15	0.0509784	-5.39942e-06	15	0.0235848	-2.99434e-07	15	0.0552988	7.12311e-06	15	0.0728018	-6.27616e-06	15	0.0217854	-3.66414e-06
20	0.0469182	-4.25756e-06	20	0.0234934	-6.61659e-07	20	0.0107028	-2.21999e-05	20	0.111511	4.29351e-06	20	0.0528729	2.72645e-07	20	0.0220404	-1.44747e-05	20	0.0589034	-1.1535e-05	20	0.0752874	-8.42479e-06	20	0.0227738	3.4431e-06
25	0.0475757	4.50496e-06	25	0.0241638	2.58888e-06	25	0.010669	9.46551e-06	25	0.112964	1.16095e-05	25	0.0540354	-2.66104e-06	25	0.0228502	2.31046e-05	25	0.0579419	1.48516e-05	25	0.0728707	1.02343e-05	25	0.0241454	3.40816e-06
30	0.0477576	-2.61758e-06	30	0.0255087	-1.0658e-05	30	0.0109635	8.20909e-06	30	0.115414	-1.45229e-06	30	0.0528866	-1.49325e-05	30	0.0223374	-1.14016e-05	30	0.0603844	-5.79289e-08	30	0.0823904	-8.83087e-06	30	0.0231307	7.38337e-06
35	0.0504643	5.55941e-06	35	0.0264588	5.94854e-06	35	0.0109011	5.45784e-08	35	0.116674	-8.2446e-07	35	0.0547506	-1.00333e-05	35	0.0228	-5.90835e-06	35	0.0618736	5.91742e-07	35	0.0824751	3.77075e-06	35	0.0234096	9.86915e-06
40	0.0532714	-1.90494e-05	40	0.0289779	-6.13212e-06	40	0.0111753	-1.52758e-05	40	0.121123	6.8714e-06	40	0.0576528	7.07885e-06	40	0.0239278	1.31014e-05	40	0.0654237	-1.98063e-05	40	0.0833023	-4.88941e-06	40	0.0236501	1.81122e-05
5	0.0411961	-4.33873e-06	5	0.0201556	-3.23734e-06	5	0.00986028	1.20937e-05	5	0.101243	-1.12587e-05	5	0.0486294	-3.80691e-06	5	0.0217727	4.1515e-06	5	0.054103	1.44863e-06	5	0.0727299	-2.35694e-05	5	0.0178888	-4.6517e-06
10	0.0442471	1.72216e-05	10	0.0217771	2.38618e-06	10	0.0103115	-6.66263e-06	10	0.115476	1.6074e-05	10	0.0533928	2.57049e-07	10	0.0225879	-4.69923e-06	10	0.0547292	-8.01799e-07	10	0.0782349	4.77716e-06	10	0.0198658	1.46001e-05
15	0.0448679	-7.67067e-06	15	0.0228814	1.03964e-06	15	0.0105866	-4.53353e-06	15	0.107738	-8.79136e-06	15	0.0525628	2.34923e-06	15	0.0229583	-1.23137e-05	15	0.0562562	-1.29909e-05	15	0.0754689	1.26321e-06	15	0.0201403	1.17074e-06
20	0.0468029	-6.03838e-06	20	0.0240907	2.48665e-07	20	0.0106695	2.31204e-05	20	0.111406	-1.91859e-05	20	0.0492397	3.1305e-06	20	0.0228063	-9.6669e-06	20	0.0584068	8.72683e-07	20	0.0756241	-1.91008e-05	20	0.0209514	-1.0948e-05
25	0.0485643	-4.47961e-06	25	0.0252887	-7.4974e-06	25	0.0107842	-7.03636e-06	25	0.114775	1.0067e-07	25	0.0528825	1.14658e-05	25	0.0227318	-9.06496e-06	25	0.0583671	-3.97923e-06	25	0.0773356	-6.9859e-06	25	0.0213976	-6.50484e-06
30	0.0471279	-1.21481e-05	30	0.027178	-2.98663e-06	30	0.0110429	7.4221e-06	30	0.117114	1.69846e-05	30	0.0533372	-1.0987e-05	30	0.0235854	7.0318e-08	30	0.0606155	-2.16788e-06	30	0.0776211	-1.80699e-05	30	0.0217874	4.6596e-06
35	0.0523589	-2.20828e-05	35	0.026869	3.07058e-08	35	0.0111942	5.62092e-06	35	0.120588	5.86453e-06	35	0.0541179	5.70253e-06	35	0.021624	1.91062e-06	35	0.0620072	2.58818e-07	35	0.0792054	7.3169e-06	35	0.0220263	7.23761e-06
40	0.0521881	-2.30586e-06	40	0.0286903	-1.3742e-05	40	0.0110578	3.90172e-06	40	0.121909	7.51091e-06	40	0.0558131	7.55028e-06	40	0.0229317	-1.48655e-06	40	0.0616105	-4.71454e-06	40	0.0809106	1.38799e-05	40	0.0231351	-1.01627e-05
5	0.0418069	1.35859e-06	5	0.0204055	-4.61761e-06	5	0.0103382	2.82001e-06	5	0.110958	4.13858e-07	5	0.0507509	9.85852e-06	5	0.0216531	-3.92138e-07	5	0.0546608	2.46457e-06	5	0.0726597	8.49491e-06	5	0.0188062	-7.63884e-06
10	0.0444621	-5.25051e-07	10	0.0221703	3.88452e-06	10	0.0103528	3.76389e-06	10	0.11347	-1.52377e-06	10	0.0512611	-1.41292e-05	10	0.0210272	-1.05072e-05	10	0.0544296	-8.65555e-07	10	0.0764678	9.8913e-06	10	0.0189829	-5.33117e-06
15	0.0451749	-1.44879e-06	15	0.022617	-1.27666e-05	15	0.0106355	2.71941e-06	15	0.107747	-1.54491e-05	15	0.0520844	2.54819e-06	15	0.0218662	2.93136e-06	15	0.0570573	4.72768e-06	15	0.0772943	-5.1783e-06	15	0.0195707	-8.63368e-06
20	0.0472736	4.30409e-07	20	0.0243463	1.15735e-05	20	0.0100661	-5.19184e-07	20	0.115165	-2.25939e-05	20	0.0503683	1.71608e-05	20	0.0225503	1.28052e-05	20	0.058338	-5.28675e-06	20	0.0742827	5.46928e-06	20	0.0205688	-1.88008e-05
25	0.0471304	1.02284e-05	25	0.025085	1.27039e-05	25	0.0110952	1.51128e-05	25	0.11316	1.96272e-06	25	0.0517749	-9.91205e-07	25	0.0223684	-1.62792e-06	25	0.0572172	-1.06492e-05	25	0.0778874	-9.06863e-08	25	0.0210897	-2.21931e-05
30	0.0496412	-1.90446e-06	30	0.0259306	-1.24438e-05	30	0.0111633	-1.31266e-05	30	0.116871	1.31255e-05	30	0.0535494	4.83495e-06	30	0.023115	-1.82287e-06	30	0.0589786	-7.08869e-06	30	0.0771798	1.85315e-06	30	0.022094	-3.81807e-06
35	0.0504879	-5.74083e-06	35	0.0271121	1.35839e-05	35	0.0109826	1.02146e-05	35	0.121505	3.44134e-06	35	0.0546477	7.80396e-06	35	0.0216422	8.30011e-07	35	0.0616518	1.44266e-05	35	0.0776181	9.57431e-06	35	0.0217997	2.52079e-06
40	0.051786	-2.81125e-06	40	0.0285554	-1.42808e-06	40	0.011874	8.22342e-06	40	0.126258	6.236e-06	40	0.0565431	-1.02547e-05	40	0.0228727	1.1182e-05	40	0.0633043	9.55967e-06	40	0.0805649	1.17549e-05	40	0.0225333	6.55586e-06
5	0.0412994	5.79347e-06	5	0.0216922	4.18515e-06	5	0.00932066	6.98399e-06	5	0.107138	1.58372e-05	5	0.0492359	1.83382e-05	5	0.0214166	-8.94723e-06	5	0.0555216	1.21338e-05	5	0.0695648	-3.85928e-06	5	0.0170917	-1.36233e-05
10	0.0436287	1.41203e-05	10	0.0230198	-4.96651e-06	10	0.0105165	1.11698e-05	10	0.107313	3.28767e-06	10	0.0509452	4.99501e-06	10	0.0220274	1.45085e-05	10	0.0558104	1.28271e-05	10	0.0756924	-1.40381e-05	10	0.0180927	-1.34534e-05
15	0.0465843	-6.28144e-06	15	0.0243669	9.23045e-06	15	0.0109136	-9.25994e-07	15	0.107195	-1.22655e-06	15	0.0508679	5.19503e-06	15	0.022335	4.21222e-06	15	0.0562845	-4.66318e-06	15	0.0761843	-1.83564e-06	15	0.0180554	-5.27929e-06
20	0.0453826	9.89338e-07	20	0.0247528	4.06094e-06	20	0.0106318	-1.86897e-05	20	0.115903	-8.18525e-06	20	0.0512251	-1.66203e-05	20	0.0221037	2.86807e-07	20	0.0558283	2.95812e-06	20	0.0795316	-2.15433e-06	20	0.0189324	3.34245e-08
25	0.0481676	3.38357e-06	25	0.0260463	-8.14153e-06	25	0.0108176	-7.22927e-07	25	0.113347	2.02221e-05	25	0.0517609	7.94545e-06	25	0.0229689	1.21324e-05	25	0.0575739	7.5839e-07	25	0.0757295	2.88442e-06	25	0.019376	1.00878e-05
30	0.0489694	-9.92578e-06	30	0.0257242	-1.1652e-05	30	0.0110385	-9.91194e-06	30	0.117921	5.26548e-06	30	0.0534712	5.0641e-06	30	0.0233861	-1.18206e-05	30	0.0607888	6.59539e-06	30	0.07766	8.36847e-06	30	0.0210416	7.17722e-06
35	0.051768	2.04172e-07	35	0.0266516	-1.4603e-05	35	0.0111409	-7.31859e-06	35	0.118182	-9.43602e-06	35	0.0542026	1.62419e-05	35	0.023521	5.22046e-06	35	0.0605927	-2.89168e-06	35	0.0828165	-1.91073e-05	35	0.0227189	-3.67828e-06
40	0.0528072	-1.46567e-05	40	0.0289933	1.87942e-06	40	0.010936	-1.24242e-05	40	0.120681	-1.17117e-05	40	0.0565013	-3.11265e-06	40	0.0227844	4.3031e-06	40	0.0638931	9.29742e-07	40	0.085088	-6.6706e-06	40	0.0235441	3.60155e-06
5	0.0418708	-1.76905e-05	5	0.0201218	5.72471e-06	5	0.0101204	-4.77345e-06	5	0.106952	1.25306e-05	5	0.0497382	-9.87658e-06	5	0.0223949	-9.35455e-06	5	0.0549754	7.22715e-07	5	0.071669	-9.63888e-06	5	0.0203886	-8.43539e-06
10	0.044951	3.66746e-06	10	0.0215886	6.50966e-06	10	0.0110238	-5.96624e-06	10	0.109279	-1.03744e-05	10	0.0537229	-6.82239e-06	10	0.0231952	4.60638e-06	10	0.0550603	5.32262e-06	10	0.0711575	1.25089e-05	10	0.0209036	7.43458e-07
15	0.0449258	-3.83875e-06	15	0.0231915	-1.17981e-06	15	0.0109017	-2.37757e-05	15	0.114082	1.85383e-05	15	0.050704	-5.04978e-06	15	0.0228256	2.83305e-06	15	0.0559064	6.55717e-06	15	0.0738125	-2.08371e-06	15	0.0214372	-6.24233e-07
20	0.0453547	2.0228e-06	20	0.0242793	-1.157e-05	20	0.010925	7.00222e-06	20	0.110163	-2.75646e-05	20	0.0515842	-1.11885e-05	20	0.0233076	-1.78738e-06	20	0.0575575	9.3671e-07	20	0.0747753	-5.12884e-06	20	0.021261	1.4043e-05
25	0.0484989	-1.7895e-07	25	0.0252866	-6.82075e-06	25	0.0110305	2.22032e-05	25	0.112082	1.4226e-05	25	0.0523556	1.29016e-05	25	0.0238054	8.62818e-06	25	0.0609069	1.23991e-06	25	0.074998	5.38302e-06	25	0.0213616	4.93555e-06
30	0.0484498	-9.764e-06	30	0.025947	1.15235e-05	30	0.0105019	6.06237e-06	30	0.113409	4.86895e-06	30	0.0534071	1.3277e-05	30	0.0232674	-5.71754e-06	30	0.0598639	2.25898e-06	30	0.0764516	-5.93006e-06	30	0.0232392	-7.70785e-06
35	0.0507481	-4.52543e-07	35	0.0273312	-4.84629e-06	35	0.0112271	-2.02924e-06	35	0.117756	1.18594e-06	35	0.0546518	-1.95792e-06	35	0.0240176	2.70321e-06	35	0.0609174	1.64655e-05	35	0.0773184	-1.51948e-07	35	0.0224888	-7.60555e-06
40	0.051018	-1.2331e-05	40	0.0284834	1.43418e-06	40	0.0112411	-5.47464e-07	40	0.124811	-1.75458e-06	40	0.0549369	-3.9276e-06	40	0.0229695	-1.31674e-06	40	0.0639036	-1.73e-05	40	0.0796362	1.81407e-05	40	0.0232195	-3.33092e-06
5	0.042451	1.39097e-05	5	0.0206159	-1.07565e-05	5	0.00989236	-4.20986e-06	5	0.109105	1.89073e-05	5	0.0499915	-1.81548e-05	5	0.0206747	-6.14697e-06	5	0.0551309	-9.6968e-06	5	0.073891	1.79019e-05	5	0.0193233	-1.56447e-05
10	0.0430644	-1.35597e-05	10	0.0223581	3.36583e-06	10	0.0100248	9.00416e-07	10	0.108575	7.07059e-06	10	0.0505719	6.95961e-06	10	0.0212754	5.02885e-06	10	0.0530333	6.7368e-06	10	0.0720891	-4.03481e-06	10	0.0197312	-2.3002e-06
15	0.0444098	-1.95785e-06	15	0.0227013	-4.57685e-06	15	0.0107246	-3.70081e-07	15	0.112381	-9.03204e-06	15	0.0516128	1.65344e-05	15	0.0218801	-2.07736e-06	15	0.0554141	2.69784e-06	15	0.0757939	-1.78457e-06	15	0.0201385	-1.43659e-06
20	0.048532	-1.04227e-05	20	0.0235676	1.04671e-05	20	0.0109317	-8.41048e-06	20	0.111543	-1.71891e-05	20	0.0534759	-6.37195e-06	20	0.0222865	-1.47301e-05	20	0.0575663	2.6275e-06	20	0.073583	-6.15117e-06	20	0.0209998	4.66527e-06
25	0.0480386	5.70421e-06	25	0.0249295	7.73558e-06	25	0.0107997	1.68289e-05	25	0.113453	1.77297e-06	25	0.0529225	-1.16785e-06	25	0.0228131	-1.80107e-05	25	0.0585444	6.67495e-06	25	0.0782593	-1.92195e-05	25	0.0216035	6.12125e-06
30	0.050697	-3.31431e-06	30	0.0252957	-4.95706e-06	30	0.0105747	-1.48715e-05	30	0.118998	-1.07113e-08	30	0.052829	4.34291e-06	30	0.0228647	7.89057e-06	30	0.0600394	2.13993e-06	30	0.0774992	1.04011e-05	30	0.0217958	9.89164e-07
35	0.05211	-5.18667e-06	35	0.027113	-1.26664e-06	35	0.0107106	7.18332e-06	35	0.121718	-1.51987e-05	35	0.0545404	1.72442e-05	35	0.0222189	-1.2206e-05	35	0.062746	-5.59282e-06	35	0.080848	2.42526e-05	35	0.0227869	-1.62999e-05
40	0.0514245	8.53202e-06	40	0.0284158	-5.51116e-06	40	0.0110453	-1.01198e-06	40	0.126624	-5.53935e-07	40	0.0568994	1.99776e-06	40	0.0226563	2.79384e-06	40	0.0643793	6.28809e-06	40	0.0813621	-4.39531e-06	40	0.0228407	-1.22105e-05
5	0.0419406	2.94306e-07	5	0.0206321	-1.41943e-05	5	0.0103662	1.90083e-05	5	0.108752	-5.73935e-06	5	0.0486971	1.9543e-06	5	0.0222538	5.49519e-07	5	0.0546234	2.08872e-07	5	0.0757273	-8.16794e-06	5	0.0175296	-6.05105e-06
10	0.0437898	5.16644e-06	10	0.0213782	-8.57442e-06	10	0.0104539	3.40865e-06	10	0.110604	9.29007e-08	10	0.0478498	1.79319e-06	10	0.023544	-3.68532e-06	10	0.0542102	-4.47577e-06	10	0.0795031	-2.72847e-06	10	0.0184768	6.52291e-06
15	0.046196	-9.81326e-06	15	0.0232432	1.98217e-06	15	0.0106988	-3.59906e-06	15	0.111304	7.25924e-06	15	0.049998	-1.42503e-05	15	0.0236771	1.95667e-05	15	0.0576623	6.90361e-06	15	0.082257	8.5046e-07	15	0.0177538	6.18524e-06
20	0.0477003	-1.40482e-05	20	0.024191	3.25259e-06	20	0.0104933	-2.47707e-06	20	0.111366	1.49261e-05	20	0.051784	-1.44679e-05	20	0.0223629	1.79674e-06	20	0.0577008	6.51034e-06	20	0.0768908	-1.13553e-05	20	0.0197664	-2.49438e-06
25	0.0473497	1.07208e-06	25	0.0251182	1.48548e-06	25	0.0106391	3.99067e-07	25	0.111803	9.08889e-06	25	0.0530003	-8.07995e-06	25	0.0236889	7.55633e-06	25	0.0582893	2.14766e-06	25	0.0803168	-4.58478e-06	25	0.0207298	2.35973e-05
30	0.048163	-3.18846e-06	30	0.0253512	-3.01733e-06	30	0.0108892	-1.14279e-05	30	0.119086	-7.21441e-06	30	0.05157	1.01289e-05	30	0.0229725	2.84816e-06	30	0.0617762	1.71712e-05	30	0.079098	1.0149e-05	30	0.0219985	1.56157e-05
35	0.0499279	6.26435e-06	35	0.0273277	9.33067e-06	35	0.0107204	-7.6687e-06	35	0.117139	3.68915e-06	35	0.0520183	-3.35357e-06	35	0.0223856	-2.31539e-06	35	0.0620485	1.32683e-05	35	0.0836762	1.27381e-06	35	0.0233903	1.23992e-05
40	0.0503116	-7.99085e-07	40	0.0285642	6.35419e-07	40	0.0113465	-1.78494e-05	40	0.126028	6.31071e-07	40	0.0549755	-5.29604e-06	40	0.0233275	-1.90888e-07	40	0.0643243	1.00186e-05	40	0.0804346	1.27039e-05	40	0.0231889	7.00658e-06
5	0.0431438	2.05075e-06	5	0.0204997	7.03254e-06	5	0.00972753	-9.22977e-06	5	0.108552	-1.33213e-05	5	0.049431	-5.47175e-06	5	0.0229643	1.45854e-05	5	0.0564871	2.56637e-05	5	0.0693173	3.64768e-06	5	0.0209139	4.58542e-06
10	0.0452119	-1.62338e-05	10	0.0211854	-1.77378e-05	10	0.0102257	9.39065e-07	10	0.112789	3.98233e-06	10	0.0502326	-1.37657e-06	10	0.0233535	1.08811e-05	10	0.0563534	-1.46463e-06	10	0.0720991	-1.08892e-05	10	0.0229564	3.85576e-06
15	0.0449374	1.88844e-05	15	0.02264	-3.9224e-05	15	0.0104611	3.00175e-06	15	0.11525	1.85667e-05	15	0.0531972	1.70211e-05	15	0.0237156	1.95199e-05	15	0.0559358	-4.648e-06	15	0.0741246	-5.76014e-06	15	0.0225398	-1.80503e-05
20	0.0460942	-1.64242e-06	20	0.0242042	2.83788e-06	20	0.0108059	-1.97933e-05	20	0.114951	3.24266e-07	20	0.052148	-1.51197e-06	20	0.0232362	2.21642e-06	20	0.0571648	8.60363e-06	20	0.0728113	2.48412e-06	20	0.0229898	-1.05128e-05
25	0.0485604	6.97587e-06	25	0.0249157	-1.42477e-05	25	0.0112079	-1.37212e-06	25	0.112274	-1.59418e-05	25	0.0543524	-7.86297e-06	25	0.0221738	-8.76937e-06	25	0.0571907	-2.52634e-06	25	0.0803042	-1.12259e-05	25	0.0226313	-2.22137e-06
30	0.0500755	-8.36092e-06	30	0.0266211	-2.12452e-06	30	0.0113698	5.6341e-06	30	0.117875	3.02687e-07	30	0.0536352	2.52456e-07	30	0.0235788	-4.40517e-06	30	0.0615286	1.19277e-07	30	0.076133	-1.25232e-05	30	0.0238519	1.27872e-06
35	0.0509611	3.0801e-06	35	0.0274063	-3.02097e-06	35	0.0106758	-1.62912e-06	35	0.122415	-1.21371e-05	35	0.0541816	1.75508e-05	35	0.0235154	-1.18778e-05	35	0.0639735	-9.8592e-06	35	0.0791803	-1.1922e-05	35	0.0230644	-1.24457e-06
40	0.051754	-1.30284e-05	40	0.0276976	1.5874e-05	40	0.0107572	-6.33789e-06	40	0.123173	8.63606e-06	40	0.0549047	-5.02825e-06	40	0.0238108	7.67044e-06	40	0.0638212	6.06659e-06	40	0.0793755	5.15804e-06	40	0.0241514	2.72277e-06
5	0.0421355	4.52068e-06	5	0.0209795	3.99997e-06	5	0.0099953	-4.12161e-06	5	0.106086	5.24865e-06	5	0.0493933	-1.18101e-05	5	0.0220966	-5.85916e-06	5	0.0533425	-1.47101e-05	5	0.0707273	-3.62405e-06	5	0.0190195	-2.1033e-05
10	0.0437958	-3.55974e-06	10	0.0217164	1.65859e-06	10	0.010188	-5.40763e-06	10	0.10929	-1.7091e-06	10	0.049296	-5.00991e-06	10	0.0225372	-3.05532e-05	10	0.0534321	-9.64382e-07	10	0.0779631	1.18628e-05	10	0.0199125	5.05664e-06
15	0.0469094	2.91905e-07	15	0.0230926	8.36991e-06	15	0.010614	-6.36731e-06	15	0.110907	-3.31164e-06	15	0.0498006	1.28764e-06	15	0.0222415	2.46378e-05	15	0.0563703	-1.53557e-07	15	0.0759786	-8.9257e-06	15	0.0215196	6.21376e-07
20	0.046829	6.97974e-06	20	0.0247638	3.68498e-06	20	0.0106074	1.73824e-06	20	0.116289	-2.12234e-06	20	0.0475424	6.88241e-06	20	0.0228254	-5.70601e-06	20	0.0575688	-4.36039e-06	20	0.0780055	-2.45355e-05	20	0.0218055	-1.8745e-06
25	0.0490975	-1.23254e-05	25	0.0254881	-4.57677e-06	25	0.010591	2.30769e-05	25	0.118356	8.27449e-08	25	0.0525575	1.00688e-05	25	0.0235407	-5.76591e-06	25	0.0606249	-1.75721e-05	25	0.0754029	-1.26849e-06	25	0.0214604	9.27312e-06
30	0.0482063	-6.84492e-06	30	0.0265494	1.07148e-05	30	0.0110989	-7.437e-06	30	0.115794	-7.72235e-06	30	0.0514976	-1.04572e-05	30	0.0226029	1.67161e-05	30	0.0603487	-1.76463e-05	30	0.0793844	1.65141e-05	30	0.022113	-1.04553e-05
35	0.049862	4.57324e-06	35	0.0278036	-1.10975e-05	35	0.0109778	-3.18143e-06	35	0.119771	-1.38775e-05	35	0.0543654	-9.50845e-06	35	0.0223376	-1.20825e-05	35	0.0640743	-7.46172e-06	35	0.0773808	3.84293e-07	35	0.023284	-2.36895e-06
40	0.0517953	2.09822e-05	40	0.0278106	3.23247e-06	40	0.0114489	-5.16979e-07	40	0.123233	1.1387e-05	40	0.0551119	-3.23262e-06	40	0.0227699	1.13661e-05	40	0.0635259	5.3905e-06	40	0.0794545	-1.36823e-05	40	0.0247008	2.84418e-06
5	0.0417035	-1.38082e-06	5	0.0205101	-1.54673e-05	5	0.00982395	-6.87354e-06	5	0.1077	-3.85401e-06	5	0.049209	6.84493e-06	5	0.0226662	-5.87442e-06	5	0.0541142	2.88925e-06	5	0.0769706	-1.62428e-05	5	0.0189977	-8.53011e-06
10	0.0445703	5.91136e-06	10	0.021479	2.04781e-06	10	0.0102736	1.09824e-05	10	0.112952	1.67043e-06	10	0.0502404	-1.26001e-05	10	0.0231914	-1.3238e-05	10	0.0542374	-1.64354e-07	10	0.0756203	1.1979e-05	10	0.0207017	-2.00334e-05
15	0.0472623	-1.06971e-06	15	0.0229013	1.93827e-06	15	0.0106309	-2.37089e-05	15	0.110227	2.85282e-06	15	0.0521471	-6.07327e-06	15	0.0231871	1.70572e-05	15	0.054075	-8.84588e-06	15	0.0731771	-8.07437e-06	15	0.0204318	-1.15304e-05
20	0.0473776	1.94225e-05	20	0.0232256	1.67729e-05	20	0.010967	-5.31059e-06	20	0.110381	3.2202e-06	20	0.0525327	-5.92744e-06	20	0.0224029	9.23097e-06	20	0.0573293	3.41132e-06	20	0.0759598	1.5418e-05	20	0.0208249	-6.47206e-07
25	0.0500239	-1.74722e-05	25	0.0255473	-1.56414e-05	25	0.0108232	8.18314e-06	25	0.118337	-1.17382e-05	25	0.0525507	9.41749e-06	25	0.0232921	9.20001e-06	25	0.0577332	-1.79903e-05	25	0.0765326	6.54093e-06	25	0.021502	-2.4902e-06
30	0.0500184	9.4621e-07	30	0.026995	-6.00049e-06	30	0.0112324	-2.94094e-06	30	0.116873	-1.67584e-05	30	0.0541876	5.28261e-06	30	0.0237875	3.67656e-06	30	0.0605136	-2.39655e-05	30	0.075426	-7.69569e-06	30	0.0224341	-1.8266e-07
35	0.0501832	-1.62554e-05	35	0.0264272	8.2352e-06	35	0.0107704	-8.20839e-06	35	0.121288	-5.88693e-06	35	0.0564067	9.03718e-06	35	0.0231998	5.99102e-06	35	0.0623807	-2.43072e-06	35	0.0842161	1.16714e-05	35	0.0220057	-6.59277e-06
40	0.0546053	-2.50657e-05	40	0.0283874	3.36155e-06	40	0.0110968	4.40757e-06	40	0.124618	3.95712e-06	40	0.0566654	1.33868e-05	40	0.0234797	-1.23216e-05	40	0.0649665	-5.46051e-06	40	0.0812856	-9.23897e-06	40	0.0233961	-1.31226e-05
5	0.0405008	2.97462e-06	5	0.0208128	1.80305e-06	5	0.00964522	9.06343e-06	5	0.10929	-7.2795e-06	5	0.0501134	-3.0565e-06	5	0.0234278	1.11611e-06	5	0.0548031	1.01317e-05	5	0.0679826	-1.44358e-05	5	0.0190748	1.37008e-06
10	0.0465931	1.39498e-06	10	0.022726	-9.56136e-06	10	0.00969533	2.10635e-06	10	0.109195	-3.54921e-06	10	0.0519538	-1.18741e-05	10	0.0220162	-9.28763e-06	10	0.056407	1.57984e-06	10	0.0680172	-8.62986e-06	10	0.0201315	-1.66523e-06
15	0.0466401	-2.84837e-06	15	0.0234746	-5.90818e-06	15	0.0105261	-8.0122e-06	15	0.10987	2.1273e-05	15	0.0520219	-1.18096e-05	15	0.0229979	-1.38894e-05	15	0.0584554	1.65074e-05	15	0.0735799	7.72502e-06	15	0.0202046	6.37835e-06
20	0.0472895	-1.06194e-06	20	0.0250871	1.24504e-05	20	0.010941	4.56203e-06	20	0.109269	-1.84542e-05	20	0.0536047	-1.83811e-05	20	0.0225472	4.10953e-06	20	0.0574207	-5.48215e-06	20	0.0735942	1.14173e-05	20	0.0200785	-7.47685e-06
25	0.0471343	3.0983e-05	25	0.0248296	-5.15092e-07	25	0.0101398	-4.02049e-06	25	0.116736	-7.55034e-06	25	0.0528252	-4.58767e-06	25	0.0221284	1.15815e-05	25	0.0605569	4.86772e-06	25	0.0772733	-3.9225e-06	25	0.0210628	-2.02085e-05
30	0.0500642	-2.58175e-06	30	0.0265505	3.7536e-06	30	0.0111926	7.45187e-06	30	0.116165	1.8966e-05	30	0.0537857	-3.84223e-06	30	0.0221527	-3.83369e-06	30	0.060842	-2.52277e-06	30	0.0774488	-1.86454e-05	30	0.021967	-2.60446e-05
35	0.0505314	5.10124e-06	35	0.0266228	-1.15188e-06	35	0.0105047	1.48326e-05	35	0.118669	-4.45987e-07	35	0.0541488	7.87553e-06	35	0.0228957	-2.12013e-06	35	0.0629028	1.38172e-05	35	0.0800492	-1.55299e-05	35	0.0225779	-4.01469e-06
40	0.0523183	-6.49365e-06	40	0.0276112	-1.18309e-05	40	0.0114253	-2.60558e-05	40	0.124114	-7.05985e-06	40	0.0557344	1.69142e-07	40	0.0232118	-1.13815e-05	40	0.0627018	-2.0405e-06	40	0.080853	-1.06387e-05	40	0.0243788	1.27909e-06
5	0.0435192	2.95233e-06	5	0.0202538	9.34664e-06	5	0.009556	1.11067e-06	5	0.108203	1.16877e-05	5	0.0487169	-4.90328e-06	5	0.0219738	7.21715e-08	5	0.0558247	8.54407e-06	5	0.0714943	-1.294e-05	5	0.0174397	-2.32313e-06
10	0.0439126	-2.38234e-06	10	0.0211953	5.04087e-06	10	0.00987676	-1.73573e-05	10	0.112491	5.52304e-07	10	0.0483669	-1.15999e-06	10	0.0217389	7.60076e-06	10	0.055135	-1.07762e-05	10	0.0728668	2.6543e-06	10	0.019195	-5.6515e-06
15	0.0448852	-4.10518e-06	15	0.0230223	2.30649e-05	15	0.0105048	2.44179e-05	15	0.108586	-3.48308e-06	15	0.0506248	-1.03897e-05	15	0.0215113	7.91528e-06	15	0.0561463	-4.15213e-06	15	0.0720898	1.93812e-05	15	0.0191103	-1.59138e-05
20	0.0453997	1.8189e-05	20	0.0238922	-1.01473e-05	20	0.0106188	-4.68125e-06	20	0.114963	1.92369e-06	20	0.0511891	1.02541e-05	20	0.0219897	5.45176e-06	20	0.0585294	-8.40434e-07	20	0.0744109	7.95777e-06	20	0.0196332	-1.88936e-05
25	0.0469383	1.17718e-05	25	0.0261149	8.23428e-06	25	0.0110014	7.46373e-06	25	0.11508	-6.58109e-06	25	0.0510319	-7.85916e-06	25	0.0230107	-6.18431e-06	25	0.0588904	1.26342e-05	25	0.0763759	-1.12823e-05	25	0.0213263	3.67275e-06
30	0.0492888	1.36747e-06	30	0.025492	-1.31069e-05	30	0.0104983	-3.53169e-07	30	0.118129	-1.01749e-05	30	0.053954	-1.13993e-05	30	0.0221025	-6.50129e-06	30	0.0599857	-2.19719e-05	30	0.0792063	-6.94376e-06	30	0.0222832	-2.27601e-06
35	0.0509438	-2.30421e-05	35	0.0278872	1.58202e-06	35	0.0109668	-8.03085e-06	35	0.121386	-1.13597e-06	35	0.0535458	8.17882e-06	35	0.0215765	7.95404e-06	35	0.063759	-3.32644e-06	35	0.0776077	-4.99291e-06	35	0.0225807	-3.63518e-06
40	0.0513551	-3.61009e-06	40	0.0275893	9.77362e-06	40	0.0105401	-9.22053e-06	40	0.119056	-1.011e-05	40	0.0539981	5.74164e-06	40	0.0224488	8.11999e-06	40	0.0653391	-3.6648e-06	40	0.0785226	3.89214e-06	40	0.0224902	-1.54175e-05
5	0.0421137	2.70303e-05	5	0.0205696	-2.07214e-05	5	0.00973714	1.58568e-05	5	0.106209	1.06933e-07	5	0.051624	-1.72369e-05	5	0.0219947	-1.71995e-06	5	0.054241	-2.07697e-05	5	0.0721554	1.57516e-05	5	0.0193671	-9.66257e-06
10	0.0468044	-2.30662e-06	10	0.0223099	-2.04932e-06	10	0.00999008	9.55938e-06	10	0.107805	3.54407e-06	10	0.0509877	8.55002e-06	10	0.0229374	-4.26172e-06	10	0.0548611	-4.64036e-06	10	0.0703546	-4.63491e-06	10	0.0210753	4.51043e-07
15	0.0441237	1.10322e-05	15	0.0232615	-5.6321e-06	15	0.0105911	1.94358e-05	15	0.108687	8.5306e-06	15	0.053555	-7.41593e-06	15	0.0220064	1.16725e-05	15	0.0557941	-1.54067e-05	15	0.0722966	1.5427e-05	15	0.0208039	2.84616e-06
20	0.0475059	1.44194e-05	20	0.0245715	-7.01957e-06	20	0.0106847	5.54533e-07	20	0.11126	1.12792e-05	20	0.0532434	-3.74105e-06	20	0.0232657	-3.59949e-06	20	0.0578099	-2.33066e-05	20	0.0781781	2.10783e-05	20	0.0220581	-1.6424e-06
25	0.0486946	2.18964e-06	25	0.0254698	3.85213e-06	25	0.0109776	2.8792e-06	25	0.115285	-4.05737e-06	25	0.0532619	1.8702e-06	25	0.0235941	7.45932e-06	25	0.0593013	-2.62313e-06	25	0.0757186	-3.45985e-06	25	0.0221236	1.37925e-05
30	0.049822	-8.41822e-06	30	0.026007	1.12069e-05	30	0.011195	-2.67192e-06	30	0.114821	4.99415e-06	30	0.053614	5.86625e-06	30	0.0223842	-1.36843e-06	30	0.0601573	-2.96145e-06	30	0.077687	-3.71719e-06	30	0.0225513	-5.75494e-06
35	0.0499668	-2.43531e-05	35	0.0271024	-1.33279e-06	35	0.0111871	-2.87082e-06	35	0.120148	4.92523e-06	35	0.0540768	4.45479e-06	35	0.0232666	-1.04753e-05	35	0.0625645	-2.44954e-06	35	0.0808959	-3.56693e-06	35	0.0232424	1.28687e-05
40	0.0512781	6.84163e-06	40	0.0281315	2.05486e-06	40	0.0114241	-1.04189e-05	40	0.12091	3.27819e-06	40	0.0573823	-4.98183e-07	40	0.0236243	1.61231e-05	40	0.0644906	2.52858e-06	40	0.082483	6.64232e-07	40	0.0236814	2.16867e-06
5	0.0419723	-8.14756e-06	5	0.0199994	1.15194e-06	5	0.00943573	8.40102e-07	5	0.10162	-4.79459e-06	5	0.0503931	-4.24643e-06	5	0.0229497	1.20064e-06	5	0.0541915	-8.79397e-06	5	0.0756131	-3.58179e-06	5	0.0194133	1.08133e-06
10	0.0430981	1.7615e-06	10	0.0203577	2.68898e-08	10	0.00987104	-7.89247e-06	10	0.110951	-1.02807e-05	10	0.0514148	4.12221e-06	10	0.0221461	-7.10744e-06	10	0.0538379	1.79086e-05	10	0.0822883	8.84177e-06	10	0.0200236	9.32523e-06
15	0.0460446	-1.24982e-05	15	0.0221894	-1.08846e-05	15	0.0110883	4.41909e-06	15	0.111288	5.02002e-06	15	0.0524945	-1.18388e-06	15	0.0229353	-1.39081e-05	15	0.0565756	-3.3294e-07	15	0.079996	-1.54883e-05	15	0.019727	-6.24127e-06
20	0.0455241	-2.65238e-06	20	0.0235896	1.10933e-05	20	0.0108603	1.7001e-06	20	0.112648	-1.70686e-05	20	0.0542608	1.80535e-05	20	0.0230103	-1.29e-05	20	0.057675	1.28643e-05	20	0.0808686	-5.34622e-06	20	0.0219036	-3.29203e-06
25	0.0483394	3.37191e-07	25	0.0246546	2.96082e-06	25	0.0108602	2.87682e-06	25	0.114289	-2.67839e-06	25	0.051358	5.86409e-06	25	0.0235323	-3.72911e-06	25	0.0601099	-1.6799e-05	25	0.0793562	3.29175e-06	25	0.0214571	-1.22354e-05
30	0.0484842	2.68594e-06	30	0.0260244	3.95768e-06	30	0.0105369	1.67513e-05	30	0.115137	-2.55363e-05	30	0.0548153	-9.23416e-06	30	0.0237366	1.92513e-05	30	0.062532	-8.3453e-06	30	0.0744622	8.70085e-06	30	0.0218086	9.35213e-06
35	0.0490985	-1.11482e-05	35	0.0274101	-8.05623e-06	35	0.0109428	-3.77179e-07	35	0.12064	-1.3364e-05	35	0.0536898	-4.776e-06	35	0.0228757	-5.84662e-06	35	0.0613659	6.86315e-06	35	0.0807716	2.19529e-05	35	0.0225721	3.35505e-06
40	0.0526044	1.19691e-05	40	0.0287715	-4.58334e-06	40	0.0113575	7.56727e-06	40	0.121252	-8.77134e-06	40	0.0550219	4.81922e-07	40	0.0238426	1.44745e-05	40	0.0614046	-2.26564e-06	40	0.0778565	-1.28903e-05	40	0.0224439	1.09779e-05
5	0.0448939	-5.96895e-06	5	0.0201269	-1.76134e-06	5	0.0101371	2.05151e-05	5	0.108206	1.09672e-05	5	0.0485358	1.29943e-05	5	0.0218909	-1.30764e-06	5	0.0538136	-1.07318e-05	5	0.0744456	-6.4815e-06	5	0.019505	2.04863e-06
10	0.0446362	-1.67447e-05	10	0.0215236	-1.53412e-05	10	0.0103034	1.30662e-05	10	0.104154	6.88108e-06	10	0.0522493	1.41111e-05	10	0.0215959	-1.18115e-05	10	0.0575785	-1.83863e-05	10	0.0743083	-2.26251e-05	10	0.0212773	1.10304e-05
15	0.0452053	-1.09023e-06	15	0.022961	-1.68803e-05	15	0.0105658	1.15317e-05	15	0.10854	-5.53935e-06	15	0.051724	-3.96135e-06	15	0.0219034	-4.73211e-06	15	0.055331	7.33204e-06	15	0.0731866	-1.10597e-05	15	0.0211707	-7.47289e-06
20	0.0484772	3.43753e-07	20	0.0234249	-6.00748e-06	20	0.0106788	-3.06688e-06	20	0.115544	7.2937e-06	20	0.0522904	-9.33634e-06	20	0.0210072	-1.28099e-05	20	0.0562797	6.51602e-06	20	0.0761246	-1.76502e-05	20	0.0211047	9.8724e-06
25	0.0457813	1.60589e-06	25	0.0247689	5.22521e-06	25	0.0108824	2.29643e-06	25	0.116836	8.87623e-06	25	0.0515431	-1.0615e-05	25	0.0226702	-8.55968e-06	25	0.0581518	2.43321e-06	25	0.0768677	-5.17384e-06	25	0.0223424	-3.97815e-06
30	0.0474734	1.36213e-05	30	0.026334	-6.53137e-06	30	0.0107851	-1.31828e-05	30	0.116037	-1.60665e-06	30	0.053677	2.52429e-06	30	0.0220667	-8.85748e-06	30	0.0593707	-4.95906e-06	30	0.0762905	-2.24456e-06	30	0.0232931	2.53194e-08
35	0.0497415	-2.36449e-06	35	0.0277437	-1.01881e-05	35	0.0114994	4.98914e-06	35	0.117544	-1.38438e-05	35	0.0539332	2.30378e-05	35	0.0224933	-1.9038e-05	35	0.0608695	-1.11309e-05	35	0.0792987	4.73368e-06	35	0.0232345	7.28356e-06
40	0.0508424	-1.1962e-06	40	0.0287029	-8.14686e-06	40	0.0110305	2.7446e-06	40	0.123235	-2.07912e-06	40	0.0564671	5.39094e-06	40	0.0230664	1.5128e-05	40	0.0627424	-5.29815e-07	40	0.0803145	-2.94683e-06	40	0.0239892	2.32784e-05
5	0.0407596	-1.10318e-05	5	0.0193365	-4.55342e-06	5	0.00913434	2.33851e-07	5	0.110354	-9.78924e-07	5	0.050028	-1.59391e-05	5	0.022509	2.11017e-06	5	0.0540774	-1.31532e-05	5	0.070009	4.69937e-06	5	0.0197684	8.20053e-06
10	0.0425445	8.20554e-06	10	0.0214432	-3.53859e-06	10	0.0104557	1.02719e-05	10	0.108403	-1.23245e-05	10	0.0514053	-7.26004e-06	10	0.0219222	-6.86278e-06	10	0.0543165	-7.51584e-06	10	0.0713817	1.14074e-06	10	0.0204748	9.14346e-06
15	0.0436134	1.84309e-06	15	0.0226883	2.16552e-05	15	0.0106387	-1.20777e-05	15	0.110554	3.67047e-06	15	0.0519839	-6.23914e-06	15	0.0229659	2.21758e-06	15	0.0556623	1.26125e-05	15	0.0746241	-1.03332e-05	15	0.0207757	-5.45378e-06
20	0.0468353	-4.20028e-06	20	0.0237753	1.05462e-05	20	0.0106975	1.63486e-05	20	0.112174	2.79812e-06	20	0.054081	-8.22003e-06	20	0.0219929	-8.3548e-06	20	0.0576955	-1.85084e-05	20	0.0763275	-1.68627e-05	20	0.0208243	1.56998e-06
25	0.0487888	-1.90467e-05	25	0.0253436	1.02477e-05	25	0.0106984	9.01765e-06	25	0.11304	4.45043e-06	25	0.0512542	-3.87894e-06	25	0.0217853	-2.67106e-05	25	0.0585261	6.77528e-06	25	0.074094	5.83682e-06	25	0.0220517	-9.58673e-07
30	0.0468953	1.44441e-05	30	0.0262314	1.16858e-05	30	0.0109685	-7.0634e-07	30	0.116303	2.78923e-06	30	0.0531329	3.69395e-06	30	0.0230052	2.95669e-05	30	0.0599963	1.4942e-05	30	0.0775031	1.6465e-05	30	0.0234916	1.40767e-05
35	0.05093	-1.22768e-05	35	0.0269975	-9.98821e-06	35	0.0111891	-1.4873e-06	35	0.119045	7.29843e-06	35	0.0542513	6.81981e-06	35	0.022629	1.896e-06	35	0.0624415	8.1626e-06	35	0.0768141	2.53539e-05	35	0.02248	-1.45934e-06
40	0.0509266	-5.91278e-06	40	0.028819	-1.22236e-05	40	0.011225	4.80611e-06	40	0.125338	-1.79328e-06	40	0.0553954	1.09176e-05	40	0.0227107	-5.89013e-06	40	0.0620293	3.98213e-06	40	0.0814818	9.35455e-06	40	0.0236432	1.32854e-05
5	0.0420586	3.58345e-06	5	0.0208596	-1.10687e-05	5	0.0100206	1.52085e-05	5	0.102822	2.01785e-06	5	0.0492788	5.24203e-06	5	0.0235326	-1.93391e-05	5	0.0546515	-4.63573e-06	5	0.0714535	1.45752e-05	5	0.0178385	-1.30165e-05
10	0.0436397	-1.19656e-05	10	0.0220635	1.33451e-05	10	0.0108211	1.01608e-06	10	0.110762	-3.9774e-06	10	0.0513313	-1.95415e-05	10	0.0226779	-1.49415e-05	10	0.0530888	-6.45888e-06	10	0.0751612	4.6146e-06	10	0.0192989	1.39878e-05
15	0.0448109	-1.49351e-05	15	0.0234325	-5.47192e-06	15	0.0102205	1.44031e-06	15	0.107318	-5.84499e-06	15	0.052648	-1.0573e-05	15	0.0237398	1.65449e-05	15	0.0564306	-2.24813e-05	15	0.0788613	3.02009e-06	15	0.018753	-8.61401e-06
20	0.0484744	-2.12395e-05	20	0.0248477	-1.25136e-05	20	0.0108876	1.81185e-07	20	0.108818	1.33825e-05	20	0.0527281	-1.58094e-06	20	0.0227686	1.50194e-05	20	0.056199	3.70067e-07	20	0.0775309	1.11001e-06	20	0.0212007	8.53884e-06
25	0.0477624	7.20997e-06	25	0.0257781	-4.30996e-06	25	0.0105302	1.78202e-05	25	0.113123	-2.04377e-05	25	0.053596	1.4728e-06	25	0.0234962	7.53215e-06	25	0.0597853	-4.0224e-06	25	0.0763355	-1.0581e-06	25	0.0216426	-8.6433e-06
30	0.0500268	-5.45186e-06	30	0.0264549	-2.38606e-06	30	0.0111665	-3.68883e-06	30	0.1144	8.7676e-06	30	0.0523454	8.61418e-06	30	0.0226845	-1.11508e-05	30	0.0609786	-6.98034e-06	30	0.076254	6.07077e-06	30	0.0215606	6.18347e-06
35	0.049441	2.92727e-05	35	0.0276213	2.68413e-06	35	0.0106448	-2.95076e-07	35	0.117874	-6.20541e-06	35	0.0549995	4.31842e-07	35	0.0238599	1.50997e-05	35	0.0625608	-2.0081e-07	35	0.0792437	-5.20597e-06	35	0.0231848	-9.62587e-06
40	0.0504342	-9.94355e-06	40	0.0287833	2.50951e-06	40	0.0114358	1.46344e-05	40	0.120431	-7.50038e-06	40	0.0573848	5.07073e-07	40	0.0234185	4.49783e-06	40	0.0653538	6.23695e-07	40	0.0800203	-1.47442e-06	40	0.0245034	1.03648e-05
5	0.0438402	-9.21451e-06	5	0.0204073	-8.28181e-06	5	0.00969736	1.47011e-06	5	0.104045	2.61577e-06	5	0.0476769	2.37797e-06	5	0.023479	6.54924e-06	5	0.0547118	-6.35557e-06	5	0.0687995	-1.17797e-05	5	0.0196395	8.45245e-06
10	0.0431335	-5.65393e-06	10	0.0229936	6.85656e-06	10	0.0102685	1.13706e-05	10	0.109317	-1.48961e-05	10	0.0497928	-2.55022e-06	10	0.0230515	4.46171e-06	10	0.0542356	1.61308e-05	10	0.074906	4.74927e-06	10	0.021127	-6.00687e-06
15	0.0440011	2.43135e-06	15	0.0233864	-6.39194e-06	15	0.0106958	-9.1128e-06	15	0.108117	-8.16023e-06	15	0.0501999	8.68851e-07	15	0.0232923	-1.50699e-05	15	0.0574306	7.30603e-06	15	0.074825	-9.59098e-06	15	0.0215111	5.78085e-06
20	0.0465793	-4.70203e-06	20	0.0249014	-1.56276e-06	20	0.0108574	-2.05293e-06	20	0.113075	-8.4914e-06	20	0.0515307	1.12583e-05	20	0.0233052	-1.19816e-05	20	0.0565817	8.96279e-06	20	0.0740528	3.3745e-07	20	0.0210558	9.47433e-06
25	0.0477021	6.12332e-06	25	0.0257397	6.86774e-06	25	0.0109503	1.48443e-05	25	0.113339	-2.21398e-06	25	0.0523111	-8.39109e-07	25	0.023281	-5.10218e-06	25	0.0585945	-1.03303e-06	25	0.0746866	5.00491e-06	25	0.0210344	-9.23319e-06
30	0.0480237	-9.78588e-06	30	0.0271181	-6.41821e-06	30	0.0113732	-6.7634e-06	30	0.116327	-8.04138e-06	30	0.0528429	-3.02127e-07	30	0.0230393	6.4364e-06	30	0.0588228	5.11236e-06	30	0.076335	5.85891e-06	30	0.022782	-1.034e-05
35	0.050873	-1.38159e-05	35	0.0269097	-5.69351e-06	35	0.0109678	-1.51299e-06	35	0.120491	1.60112e-05	35	0.0539708	-3.35854e-07	35	0.0229208	-1.38043e-05	35	0.0611514	-8.95705e-06	35	0.0807672	7.71509e-06	35	0.0226384	-1.0713e-05
40	0.0512678	-1.79821e-05	40	0.0282501	5.91668e-06	40	0.0112133	2.56685e-06	40	0.121281	1.79702e-05	40	0.0547115	1.29777e-05	40	0.0225179	-1.75346e-06	40	0.0643018	6.66259e-06	40	0.078033	-2.13292e-06	40	0.0236594	-1.213e-05
5	0.0427182	-2.22357e-05	5	0.0218242	-8.57733e-06	5	0.00953992	-9.89155e-06	5	0.111999	-2.02199e-05	5	0.0496631	-1.10805e-05	5	0.0223286	-1.7661e-06	5	0.0538227	-2.04403e-06	5	0.075888	4.86064e-06	5	0.0183647	-1.07609e-05
10	0.0459577	-5.18069e-06	10	0.0224302	-3.84792e-06	10	0.010378	-4.1381e-06	10	0.111858	5.44323e-06	10	0.0514012	1.77585e-05	10	0.0216261	7.9274e-06	10	0.0549953	-1.02198e-05	10	0.075808	-4.86625e-06	10	0.0199857	9.24788e-06
15	0.0465859	-3.0098e-06	15	0.0235969	5.55742e-06	15	0.0106404	1.12637e-06	15	0.114713	8.58663e-06	15	0.0497165	-1.17638e-05	15	0.0223684	6.74672e-06	15	0.0549014	-2.27667e-07	15	0.0784968	-1.97087e-05	15	0.0207474	5.5785e-06
20	0.0469777	-6.31437e-06	20	0.0248468	2.05409e-05	20	0.0109773	4.66817e-07	20	0.114487	5.42985e-06	20	0.0542568	-6.5422e-06	20	0.0237442	-1.01023e-05	20	0.0559393	-2.92054e-06	20	0.075219	5.30309e-06	20	0.0211436	-1.696e-05
25	0.0485793	1.24341e-05	25	0.025218	6.05405e-06	25	0.010628	1.28035e-05	25	0.116466	-6.58113e-06	25	0.051768	7.44738e-06	25	0.023156	1.44669e-05	25	0.0584045	2.32307e-05	25	0.0811421	2.98488e-06	25	0.0213074	-5.10167e-06
30	0.0500971	1.22803e-05	30	0.0267731	4.7264e-06	30	0.0106355	1.54146e-05	30	0.116853	-2.44096e-06	30	0.0538855	1.03032e-05	30	0.0224733	-1.16324e-05	30	0.0606464	4.35394e-06	30	0.0810933	1.01332e-05	30	0.0217694	-1.15784e-05
35	0.0501747	-3.34803e-06	35	0.026966	5.30802e-06	35	0.0112886	-8.56085e-06	35	0.119235	-7.48275e-06	35	0.0544867	-1.4035e-05	35	0.023446	1.09224e-05	35	0.0627925	1.57972e-05	35	0.0800687	-2.52887e-07	35	0.0225348	8.6153e-06
40	0.0522433	-1.79392e-05	40	0.0277242	-1.07319e-05	40	0.0105439	1.11269e-06	40	0.122492	-4.20264e-06	40	0.0552516	-1.0927e-05	40	0.0235197	-5.50145e-06	40	0.0626191	1.13129e-05	40	0.0822673	-1.60316e-05	40	0.023297	-4.49646e-06
5	0.0421856	-5.66705e-06	5	0.0210532	1.15597e-06	5	0.00915313	6.74248e-06	5	0.111793	-1.20997e-05	5	0.0496765	2.77843e-06	5	0.0225004	1.63926e-06	5	0.0555823	3.77806e-07	5	0.0658678	-9.16308e-07	5	0.0191021	-1.54443e-05
10	0.0430159	-5.99821e-06	10	0.022306	-2.97665e-07	10	0.0100949	1.51635e-05	10	0.10497	-1.14789e-06	10	0.0500759	2.34442e-05	10	0.0225425	2.25987e-06	10	0.0558722	-4.43719e-06	10	0.067339	8.86581e-06	10	0.0194876	1.70165e-06
15	0.0473395	-6.57135e-06	15	0.0236578	3.21585e-06	15	0.0107618	7.1849e-06	15	0.1121	-1.5028e-05	15	0.0502874	1.24626e-05	15	0.0224877	1.97707e-06	15	0.0558098	-1.74023e-05	15	0.0701241	4.76035e-06	15	0.0194618	6.06492e-06
20	0.0477578	-6.97719e-06	20	0.0253233	1.16508e-06	20	0.0105287	2.90913e-06	20	0.111207	-2.00135e-06	20	0.0525083	-2.48097e-06	20	0.0229504	6.74499e-06	20	0.05796	-8.70944e-06	20	0.0721283	-1.46745e-06	20	0.0216857	-9.53698e-06
25	0.0496394	-6.53463e-06	25	0.0254162	3.797e-06	25	0.0112725	6.66543e-06	25	0.113523	-1.24858e-05	25	0.0521993	-2.41913e-05	25	0.0227955	3.91459e-06	25	0.058961	6.62753e-06	25	0.0731173	-1.66356e-05	25	0.0210794	-2.64916e-06
30	0.0480731	-3.86542e-06	30	0.0260172	-3.11467e-06	30	0.0114046	6.73769e-06	30	0.119595	2.06816e-06	30	0.0524195	8.16427e-07	30	0.0234943	7.83649e-06	30	0.0604788	-3.0213e-06	30	0.0753114	-1.02602e-05	30	0.0224167	-9.02395e-06
35	0.0501431	-6.35541e-06	35	0.0275251	5.86089e-07	35	0.0106995	-9.27714e-06	35	0.118048	-6.7942e-06	35	0.054696	3.62297e-06	35	0.0224787	4.6462e-06	35	0.0626563	3.7582e-06	35	0.0750267	4.77239e-06	35	0.0223968	1.24405e-05
40	0.0518847	2.08323e-06	40	0.027909	-1.22783e-05	40	0.0110931	1.92799e-06	40	0.120912	2.9058e-06	40	0.0570507	-3.82695e-06	40	0.0220682	-1.26446e-05	40	0.0638938	-2.03028e-05	40	0.0796266	-1.66516e-05	40	0.0233398	-4.31358e-06
5	0.0405677	3.60369e-06	5	0.0194995	-3.19907e-06	5	0.00997662	1.45916e-05	5	0.109265	1.08158e-05	5	0.049192	-8.50724e-06	5	0.0212568	2.69799e-06	5	0.0556221	4.53515e-06	5	0.0751728	-3.18245e-06	5	0.0197287	-7.21838e-06
10	0.0436051	-9.10645e-06	10	0.0215699	1.39083e-05	10	0.0102973	-2.07357e-06	10	0.113156	1.58945e-05	10	0.0519655	1.59165e-06	10	0.0224433	-5.6387e-06	10	0.054925	1.09648e-05	10	0.0788845	3.84222e-07	10	0.019237	-5.13255e-07
15	0.0439521	1.27107e-05	15	0.0223771	3.18808e-06	15	0.0104361	1.29447e-06	15	0.111932	-2.528e-05	15	0.0501111	-9.42261e-06	15	0.022883	-1.10926e-05	15	0.0580201	-1.77576e-05	15	0.0771138	1.14994e-05	15	0.0209614	-2.07549e-06
20	0.0461711	-9.80062e-06	20	0.0243852	-2.0921e-07	20	0.0104778	-2.42516e-06	20	0.113235	-8.34194e-06	20	0.0523531	1.87245e-05	20	0.0217608	-2.8984e-06	20	0.0573454	3.71564e-06	20	0.0760692	6.14491e-06	20	0.0210403	6.88493e-06
25	0.0470518	-1.6178e-05	25	0.0247101	1.89612e-05	25	0.01124	-2.31386e-05	25	0.114963	-3.03086e-06	25	0.0527386	1.51674e-05	25	0.0231926	1.83236e-06	25	0.0592372	1.34353e-05	25	0.0808498	9.62811e-06	25	0.0214575	1.21605e-05
30	0.0478453	3.80778e-06	30	0.0263635	-1.36083e-05	30	0.01051	2.05902e-07	30	0.120298	4.60328e-06	30	0.0531899	6.57913e-06	30	0.0226293	2.49675e-06	30	0.061567	1.68009e-05	30	0.0778677	3.01853e-06	30	0.0223155	1.22362e-05
35	0.0491195	-8.17408e-06	35	0.0278903	-1.10946e-05	35	0.0108009	3.01792e-06	35	0.121907	-1.65035e-05	35	0.0536781	8.97106e-07	35	0.0220516	1.05602e-05	35	0.0625825	-5.03499e-06	35	0.080077	-8.45411e-06	35	0.0229034	-3.81907e-06
40	0.0524239	3.21291e-06	40	0.0270076	1.71271e-05	40	0.0112238	-5.12493e-06	40	0.126721	-9.82092e-06	40	0.0545635	-6.60164e-06	40	0.0226534	1.30731e-05	40	0.0635674	7.7993e-06	40	0.0794216	-6.1366e-06	40	0.0233422	3.05114e-06
5	0.0419499	-2.40367e-05	5	0.0200081	4.59609e-07	5	0.00917155	-1.15464e-05	5	0.103912	1.30357e-06	5	0.0493905	-2.07872e-07	5	0.02214	3.36281e-06	5	0.0545939	1.42979e-05	5	0.0742541	-9.3266e-06	5	0.0201173	1.4885e-05
10	0.0443951	1.39246e-05	10	0.0209912	-2.42583e-06	10	0.0105817	-8.80606e-06	10	0.109969	8.48882e-07	10	0.0496284	1.6393e-05	10	0.0234002	5.17106e-06	10	0.053886	4.01381e-06	10	0.074411	5.90781e-06	10	0.0199731	1.527e-05
15	0.0477312	6.72293e-06	15	0.0228344	-1.1992e-05	15	0.010698	7.64188e-06	15	0.111901	3.77618e-06	15	0.0532842	8.68654e-06	15	0.0229932	9.5309e-07	15	0.0555321	1.28508e-05	15	0.0776168	-6.93922e-06	15	0.0217764	-8.75906e-06
20	0.0483904	-1.50048e-05	20	0.0233175	4.47696e-06	20	0.0111772	1.97252e-05	20	0.113845	4.43676e-06	20	0.0527201	2.03692e-06	20	0.0225629	7.67225e-06	20	0.0562395	-3.58617e-07	20	0.0766568	-3.94e-06	20	0.0220008	5.92245e-06
25	0.0493285	-1.47878e-05	25	0.0246283	5.4446e-06	25	0.0106674	1.38243e-05	25	0.115081	3.38594e-06	25	0.0525067	9.23974e-06	25	0.0224282	4.86988e-06	25	0.0571489	3.94314e-06	25	0.0761092	2.24912e-07	25	0.0217306	4.23206e-06
30	0.0477007	1.67227e-05	30	0.0253533	-1.09449e-05	30	0.0109723	-1.34435e-05	30	0.117528	1.93655e-06	30	0.0516106	5.45611e-06	30	0.0232616	-5.44881e-07	30	0.0617193	-6.21609e-06	30	0.0780432	1.64131e-05	30	0.022175	9.26388e-06
35	0.0503004	-7.3738e-06	35	0.0264972	-1.40276e-06	35	0.011078	8.54627e-06	35	0.120345	5.57398e-07	35	0.0535011	3.96278e-06	35	0.0226843	2.15198e-05	35	0.0616783	-1.646e-06	35	0.0808799	6.57134e-06	35	0.023802	1.24362e-05
40	0.0523854	-8.34185e-06	40	0.0284217	-3.35516e-06	40	0.0111996	-6.63162e-06	40	0.124145	6.64763e-06	40	0.0559245	9.80563e-06	40	0.0227645	-5.46183e-06	40	0.0651481	4.33716e-06	40	0.079103	-7.72853e-06	40	0.023432	-1.04098e-05
5	0.0422843	-2.26605e-05	5	0.0201951	2.55977e-06	5	0.00942529	-5.82267e-06	5	0.107964	-2.23932e-05	5	0.0499483	5.17028e-06	5	0.0210663	1.45446e-05	5	0.0546841	-6.96619e-06	5	0.067202	1.51848e-06	5	0.0169971	-6.90678e-06
10	0.0439676	-3.50778e-06	10	0.0226594	-1.11925e-05	10	0.0102964	-4.61976e-06	10	0.105266	1.54433e-05	10	0.0509484	8.58551e-06	10	0.0214229	-1.35429e-05	10	0.0557057	-2.23586e-06	10	0.0702371	1.65131e-05	10	0.0174711	9.07609e-06
15	0.0467445	-2.2772e-06	15	0.0232158	1.25195e-05	15	0.0104892	7.06067e-06	15	0.11616	-2.20448e-05	15	0.0520026	1.61387e-06	15	0.0228039	8.13617e-06	15	0.0558232	7.60874e-06	15	0.0719589	6.15179e-06	15	0.0190995	1.48031e-06
20	0.0478189	7.15493e-06	20	0.0243247	9.15824e-06	20	0.0105568	9.59253e-06	20	0.115432	-1.07916e-05	20	0.0513935	-2.54126e-06	20	0.0211229	1.43657e-05	20	0.0559003	2.05256e-05	20	0.0741037	-1.59825e-05	20	0.0202761	-2.22724e-05
25	0.0485399	-1.39908e-05	25	0.0252398	-3.63176e-06	25	0.0108266	-9.80311e-07	25	0.115993	-2.26761e-06	25	0.0516316	-5.48163e-06	25	0.0225862	-1.90722e-05	25	0.0597615	-2.04944e-05	25	0.0767444	-9.15239e-06	25	0.0214073	-1.66628e-05
30	0.0481959	-1.52029e-05	30	0.0263432	-2.16419e-06	30	0.011045	-8.10707e-07	30	0.113922	6.72613e-06	30	0.0523801	-6.6731e-06	30	0.0224378	1.38951e-06	30	0.0602786	1.97658e-05	30	0.0762773	-9.91936e-06	30	0.0220625	6.62573e-06
35	0.050203	4.50963e-06	35	0.0274542	-1.36422e-06	35	0.0112178	4.64264e-06	35	0.121915	-2.99527e-05	35	0.0529929	-1.60517e-05	35	0.0220629	7.15414e-06	35	0.0619723	-2.59872e-06	35	0.0771917	1.44073e-05	35	0.0224234	8.39111e-06
40	0.0518333	1.00673e-05	40	0.0282197	-7.78309e-06	40	0.0114604	5.67995e-06	40	0.121463	-2.81243e-07	40	0.0550086	-9.1194e-06	40	0.0232164	2.51964e-06	40	0.06316	9.649e-06	40	0.0805204	1.25628e-05	40	0.0233266	-1.34949e-05
5	0.0425072	-1.57115e-05	5	0.0198091	-4.43429e-06	5	0.00965647	1.17623e-05	5	0.112814	7.92395e-06	5	0.0480722	-9.40854e-06	5	0.0212998	3.78156e-06	5	0.0535401	1.16109e-05	5	0.0667988	-6.25037e-06	5	0.0194975	1.09917e-05
10	0.0454791	1.08151e-05	10	0.0210351	-2.7027e-06	10	0.0104089	-1.28437e-05	10	0.108185	9.94518e-06	10	0.0517585	-5.07345e-06	10	0.0217109	1.36223e-06	10	0.054199	1.5645e-05	10	0.0702432	-6.4658e-06	10	0.020959	-1.97147e-06
15	0.0468427	3.75418e-07	15	0.022859	1.61287e-05	15	0.0104738	2.00273e-07	15	0.108503	-6.9733e-06	15	0.0515521	1.56224e-05	15	0.0220488	-1.09425e-05	15	0.0576678	-7.27962e-06	15	0.0724589	4.46918e-07	15	0.0207475	-1.02247e-05
20	0.0485283	1.09181e-05	20	0.0237221	9.46618e-06	20	0.0104694	-1.06802e-05	20	0.112925	-3.00835e-06	20	0.0525868	-1.57562e-06	20	0.0224741	2.36805e-05	20	0.0581747	-2.25271e-06	20	0.0706227	7.4669e-07	20	0.0212293	-5.60296e-06
25	0.049796	-7.02204e-07	25	0.0251174	9.34655e-06	25	0.0109015	-5.09423e-07	25	0.110757	-6.16148e-06	25	0.052132	2.41767e-06	25	0.0229414	-5.03538e-06	25	0.0589839	-5.35961e-07	25	0.0759994	-9.62326e-06	25	0.0219658	-1.22274e-05
30	0.049051	-2.52228e-05	30	0.026052	3.69926e-06	30	0.0112769	-2.26175e-06	30	0.116123	-3.92675e-06	30	0.0530642	2.7332e-06	30	0.0223664	4.34161e-06	30	0.0586915	-3.57434e-06	30	0.0775481	-2.49131e-06	30	0.0224133	-6.15911e-06
35	0.0506721	-1.51967e-06	35	0.0273546	-1.11733e-05	35	0.0112518	-4.67495e-07	35	0.117128	-1.03183e-05	35	0.0545606	1.58758e-05	35	0.0225905	-6.4684e-06	35	0.0611628	1.31876e-05	35	0.0786986	-1.4536e-05	35	0.0221338	-1.8689e-05
40	0.0515688	1.06014e-05	40	0.0285775	-4.14911e-07	40	0.0112353	-7.99743e-06	40	0.120511	-8.89252e-06	40	0.0554767	-5.75585e-06	40	0.0241312	-2.27586e-05	40	0.0622678	-7.68277e-07	40	0.080176	1.27232e-05	40	0.023827	-7.38329e-07
5	0.0434007	-8.93746e-06	5	0.0198418	9.71348e-06	5	0.00966235	-1.48729e-05	5	0.108954	4.34377e-06	5	0.0485049	-2.22522e-06	5	0.0213496	-9.24513e-06	5	0.0526119	-1.61855e-05	5	0.0747659	-1.76033e-05	5	0.0195557	5.87119e-06
10	0.0466194	-3.87965e-06	10	0.0222331	-1.2574e-05	10	0.0105433	-2.09444e-05	10	0.110158	1.31615e-06	10	0.0505249	-1.06199e-06	10	0.0221291	-1.44761e-05	10	0.055935	-6.33014e-06	10	0.0764671	-1.77144e-05	10	0.0200652	-1.34742e-05
15	0.0459994	-1.76134e-06	15	0.0220192	6.37413e-06	15	0.0104747	-1.3118e-06	15	0.114115	4.91587e-06	15	0.0522965	1.13653e-05	15	0.0208816	1.09157e-05	15	0.0565946	-1.5784e-05	15	0.0807202	4.35039e-06	15	0.0209524	1.70203e-07
20	0.0468125	-2.89951e-05	20	0.0234743	2.32347e-05	20	0.0106134	-4.31001e-06	20	0.117689	2.14014e-06	20	0.0524803	1.34411e-05	20	0.0228253	-6.06868e-06	20	0.0577627	-2.28339e-06	20	0.0781698	-1.23688e-05	20	0.0200808	-8.04652e-06
25	0.0487068	1.67135e-05	25	0.0253854	1.06268e-05	25	0.0105503	-6.75938e-06	25	0.114431	7.04339e-06	25	0.0544239	4.74584e-06	25	0.0224995	-5.14091e-06	25	0.0598723	6.7255e-06	25	0.0804982	-5.00965e-06	25	0.0215084	6.68801e-06
30	0.0495054	-9.01376e-06	30	0.0257151	1.41489e-05	30	0.0113138	1.32255e-05	30	0.115715	8.78214e-06	30	0.0531327	1.23291e-05	30	0.0220663	-1.06433e-05	30	0.0589994	-6.54477e-06	30	0.0832687	6.31729e-07	30	0.0223278	-2.31441e-05
35	0.0505356	5.05735e-06	35	0.028091	2.19199e-06	35	0.0107936	-8.59438e-06	35	0.121325	-1.74172e-05	35	0.0539991	1.77661e-06	35	0.022485	9.40354e-07	35	0.0621785	-4.03033e-06	35	0.0801854	6.75301e-06	35	0.0229015	7.11889e-06
40	0.0522324	-8.67011e-07	40	0.0278122	9.68792e-06	40	0.0106962	1.41683e-05	40	0.120141	-8.5431e-06	40	0.0557281	-1.72603e-06	40	0.0218512	-7.16459e-06	40	0.0617391	-2.74765e-06	40	0.0808881	-2.21082e-06	40	0.0228057	-1.81776e-05
5	0.0423733	1.25762e-05	5	0.019703	-7.17853e-06	5	0.00984506	1.62384e-05	5	0.110812	-2.31376e-06	5	0.049544	1.17872e-05	5	0.0223683	9.92355e-06	5	0.0526186	1.40742e-06	5	0.072638	1.78286e-05	5	0.0211089	-2.0994e-06
10	0.0446653	4.06056e-06	10	0.0209137	7.95864e-06	10	0.0106894	-1.9509e-05	10	0.110503	-2.26775e-07	10	0.0526076	4.87618e-06	10	0.0223819	3.02039e-06	10	0.0534443	5.16083e-06	10	0.0758393	3.25509e-08	10	0.0223027	-7.08918e-06
15	0.0451206	-2.34924e-06	15	0.0228727	6.54388e-06	15	0.0109704	9.23815e-07	15	0.114104	-6.70091e-06	15	0.0513774	-7.35531e-06	15	0.0224007	-5.71826e-06	15	0.0545547	8.07255e-06	15	0.07598	1.19449e-05	15	0.0230137	-3.60703e-06
20	0.0450464	-8.93515e-06	20	0.0234346	2.89911e-06	20	0.0103991	-3.99696e-06	20	0.112956	9.12024e-06	20	0.0526637	9.97421e-06	20	0.0230696	8.50233e-06	20	0.0570554	2.25552e-05	20	0.074429	2.82254e-06	20	0.0226084	-1.52939e-05
25	0.0480335	7.97851e-06	25	0.0248223	1.31601e-05	25	0.0107524	-2.9118e-05	25	0.117644	1.97995e-05	25	0.0543838	-2.08493e-06	25	0.0217836	7.94052e-08	25	0.0573678	1.23496e-06	25	0.0774538	2.13491e-05	25	0.0235115	1.66014e-05
30	0.0489177	-1.87344e-05	30	0.0262456	-5.38785e-06	30	0.0109566	-1.44464e-05	30	0.117898	1.86162e-06	30	0.0537204	-3.30824e-06	30	0.0230444	2.14969e-07	30	0.0589456	7.35793e-06	30	0.0786502	1.06207e-05	30	0.0229452	-1.28656e-05
35	0.0498486	6.4589e-06	35	0.026901	-1.87058e-06	35	0.010817	7.74936e-06	35	0.12121	8.4341e-07	35	0.0548147	8.93004e-06	35	0.0237468	-1.46263e-05	35	0.0602203	-1.58756e-05	35	0.0782969	4.7174e-07	35	0.0237289	-1.20765e-05
40	0.0502587	-1.09904e-05	40	0.0284154	9.5462e-07	40	0.0110774	2.0192e-05	40	0.126571	8.49456e-06	40	0.057137	-8.88321e-07	40	0.0234187	-7.10861e-07	40	0.063033	-3.79183e-06	40	0.0785894	6.32538e-06	40	0.0235288	1.79482e-05
5	0.0425243	1.25228e-05	5	0.0205033	-1.02961e-05	5	0.00948567	9.02678e-06	5	0.105891	-1.86584e-05	5	0.0509889	3.88959e-06	5	0.0206218	3.21545e-06	5	0.0548801	-2.70417e-06	5	0.0651704	-2.56841e-06	5	0.0159885	3.22702e-06
10	0.0434228	1.613e-06	10	0.0222778	2.26932e-06	10	0.0104303	3.23632e-06	10	0.109285	2.84689e-07	10	0.0506078	6.6194e-06	10	0.0207636	1.33357e-05	10	0.0553628	-1.01731e-05	10	0.07458	-2.66922e-06	10	0.018467	-1.25426e-05
15	0.0453131	6.44124e-06	15	0.0233001	-1.71893e-05	15	0.0104747	-2.13324e-07	15	0.1086	9.79036e-06	15	0.0536369	-7.82943e-06	15	0.0229917	-7.51894e-06	15	0.0557655	-5.35993e-06	15	0.0769926	-1.29943e-05	15	0.0191004	-1.28788e-06
20	0.0463812	8.19888e-07	20	0.0240821	1.04695e-05	20	0.0103956	1.68266e-05	20	0.111848	-6.43154e-06	20	0.0528583	3.84851e-06	20	0.0214769	2.27811e-05	20	0.0580566	-1.07485e-06	20	0.0729871	-8.04271e-06	20	0.0181003	-2.35729e-06
25	0.0487277	-1.75238e-05	25	0.0252499	4.66374e-07	25	0.0109849	2.14824e-05	25	0.113654	-1.22656e-05	25	0.0522967	1.34947e-05	25	0.0217449	5.56868e-06	25	0.058392	-5.04663e-06	25	0.0772506	2.06497e-05	25	0.021276	-1.68765e-05
30	0.0484504	-8.60729e-06	30	0.0262147	-5.20893e-06	30	0.0105143	-5.86843e-06	30	0.115335	-1.85806e-06	30	0.0520031	-9.56467e-06	30	0.0224376	-1.51941e-05	30	0.061484	2.60183e-05	30	0.0767948	-1.20003e-05	30	0.0208858	-7.58263e-06
35	0.0499119	6.72389e-06	35	0.0274236	-8.34374e-06	35	0.010684	-1.99999e-05	35	0.118658	-6.06854e-07	35	0.0535297	4.49909e-06	35	0.0218289	-8.45198e-06	35	0.0621512	5.12275e-06	35	0.0782351	-6.51495e-06	35	0.0228109	-2.63807e-07
40	0.0518945	1.66656e-06	40	0.027297	-2.34579e-06	40	0.011052	-2.09819e-05	40	0.122816	-9.08652e-06	40	0.0571175	-8.29468e-06	40	0.0229572	1.421e-05	40	0.062299	2.00102e-05	40	0.0821602	-8.97179e-07	40	0.0228037	1.26642e-05
5	0.0419653	1.18099e-05	5	0.0218504	6.8826e-06	5	0.00967245	1.32188e-05	5	0.108617	2.09616e-05	5	0.0522243	1.0214e-05	5	0.023474	1.24323e-05	5	0.0532114	1.49265e-05	5	0.0691017	-6.04093e-07	5	0.0205967	-1.8883e-06
10	0.0442407	4.03275e-06	10	0.0227964	5.47739e-06	10	0.0101918	-4.70585e-07	10	0.105658	-4.78696e-06	10	0.0491721	1.01191e-05	10	0.0228553	1.80935e-07	10	0.0546963	-6.39246e-06	10	0.0722025	3.83726e-06	10	0.0209385	-1.13645e-06
15	0.0447462	-9.66702e-06	15	0.0238836	-7.05538e-06	15	0.010628	1.83242e-06	15	0.111633	-1.15366e-05	15	0.0517705	-3.54322e-06	15	0.0235402	1.49918e-06	15	0.0556992	3.75605e-07	15	0.0761095	-4.69121e-06	15	0.0220804	-8.15167e-06
20	0.0464251	-7.96064e-06	20	0.0245929	-8.4604e-06	20	0.0106562	-1.79065e-05	20	0.109546	-9.36213e-07	20	0.0520217	2.20963e-05	20	0.0228028	-1.16461e-05	20	0.0568358	-4.34825e-06	20	0.0733829	4.45376e-06	20	0.0223266	1.09589e-05
25	0.0477677	1.02917e-06	25	0.0258583	6.56899e-06	25	0.011269	-7.53189e-06	25	0.117291	9.07861e-06	25	0.0518883	1.10663e-05	25	0.0230046	1.32144e-05	25	0.0600836	-1.61823e-06	25	0.0753037	1.14239e-05	25	0.0225256	9.02322e-06
30	0.049364	-2.31404e-05	30	0.027126	-7.22347e-06	30	0.0110274	-2.95481e-06	30	0.117692	1.74142e-07	30	0.0533994	7.06929e-06	30	0.0234866	-9.87767e-06	30	0.0607059	-9.76434e-06	30	0.0776009	1.26663e-05	30	0.0234312	7.89335e-06
35	0.0514104	1.67344e-05	35	0.0275495	5.99098e-07	35	0.0110735	2.07838e-06	35	0.116426	4.85594e-06	35	0.0557765	6.50611e-06	35	0.0226361	8.44741e-06	35	0.0620844	-4.41535e-06	35	0.0797593	-2.67512e-06	35	0.0234544	1.11839e-06
40	0.0513155	4.41747e-06	40	0.0281891	1.23755e-06	40	0.0108582	-3.98592e-06	40	0.125141	-8.71511e-06	40	0.0554924	9.83927e-06	40	0.0243908	1.35204e-05	40	0.0633387	3.59519e-06	40	0.0831639	6.11343e-06	40	0.0236914	-1.59857e-05
5	0.0431021	1.22703e-05	5	0.0206761	3.12062e-06	5	0.00960824	-1.03733e-05	5	0.107776	1.48769e-05	5	0.0472138	-9.95642e-06	5	0.022451	4.81556e-07	5	0.0512986	3.33122e-06	5	0.0728545	-1.14613e-05	5	0.0205737	1.08667e-05
10	0.0425805	-1.5806e-05	10	0.0236085	8.5827e-06	10	0.0104174	-7.84567e-06	10	0.108158	5.61711e-06	10	0.0479204	1.94608e-06	10	0.0223303	9.67611e-06	10	0.0567692	2.53404e-06	10	0.0750786	-7.21716e-06	10	0.0210017	5.73297e-07
15	0.0464059	1.24457e-05	15	0.0229543	-1.26296e-05	15	0.0104926	1.20832e-05	15	0.110766	1.0477e-05	15	0.0501602	3.8319e-06	15	0.0225229	1.84764e-05	15	0.0553779	-5.96748e-07	15	0.0735518	-1.17373e-05	15	0.0213534	-3.08592e-06
20	0.0463343	2.2315e-05	20	0.0250585	-1.91116e-05	20	0.0101331	2.44785e-06	20	0.110911	3.65161e-06	20	0.0491724	-4.00136e-06	20	0.0231957	2.67969e-06	20	0.057199	8.60742e-06	20	0.0736744	-4.57447e-07	20	0.0211571	4.48459e-06
25	0.0479305	-1.32088e-05	25	0.0264132	-5.67447e-06	25	0.0106453	6.12157e-06	25	0.115266	8.24884e-06	25	0.052445	4.64795e-06	25	0.022532	-1.75302e-06	25	0.0566885	-2.57043e-06	25	0.0761339	-8.59219e-06	25	0.0206903	2.2419e-06
30	0.048587	7.71402e-06	30	0.0259135	1.80153e-05	30	0.0112294	-8.98874e-06	30	0.115122	-8.73053e-06	30	0.0524751	1.23169e-05	30	0.023143	-6.68529e-07	30	0.0604859	1.39155e-05	30	0.0802687	-1.52069e-05	30	0.0222973	-1.0692e-05
35	0.0493272	1.10994e-08	35	0.0280997	2.02217e-05	35	0.010779	-2.95382e-05	35	0.115166	-4.9141e-06	35	0.0520052	-4.21769e-06	35	0.0234709	-7.42988e-06	35	0.06173	-1.8476e-05	35	0.0791608	-3.86005e-06	35	0.0227543	-3.20798e-06
40	0.0517251	-1.54443e-05	40	0.0277615	1.83118e-05	40	0.011347	-5.23104e-06	40	0.123224	1.34648e-05	40	0.0548079	-5.44243e-07	40	0.0234707	-7.65584e-06	40	0.062129	6.56811e-06	40	0.0799784	-1.72858e-05	40	0.0233858	-1.90409e-05
5	0.0430772	4.92884e-06	5	0.0202835	-1.92981e-06	5	0.00980468	-8.66571e-06	5	0.120509	1.55974e-05	5	0.049061	-8.20585e-06	5	0.0225227	4.42407e-06	5	0.0544702	4.88371e-06	5	0.0703374	1.32719e-05	5	0.0196249	8.60266e-07
10	0.0446836	8.33603e-06	10	0.0219551	-1.78212e-05	10	0.0102524	3.49012e-06	10	0.116852	-1.14707e-05	10	0.0509145	-1.78699e-05	10	0.0221854	-1.6395e-06	10	0.054564	-6.74567e-06	10	0.0732019	-5.57523e-06	10	0.0202055	1.33013e-05
15	0.0470947	-6.01127e-06	15	0.0229806	-2.34304e-05	15	0.0101954	3.28572e-05	15	0.114615	2.49736e-06	15	0.0518573	7.78932e-06	15	0.0233939	3.27569e-06	15	0.0570103	-3.55231e-06	15	0.073243	9.85316e-06	15	0.0212725	-1.79562e-05
20	0.0454889	1.16592e-05	20	0.024104	-6.14038e-06	20	0.0102777	6.95166e-06	20	0.114352	-4.30944e-06	20	0.0520265	-2.57338e-07	20	0.0227893	-1.48994e-05	20	0.0579883	4.64791e-06	20	0.0757029	-4.92067e-06	20	0.0214846	1.28628e-06
25	0.0474542	-1.66676e-05	25	0.025978	-1.98074e-06	25	0.0111554	2.73596e-05	25	0.114037	-6.97031e-06	25	0.0518657	4.75794e-07	25	0.0233775	-9.26188e-07	25	0.0592047	9.15935e-06	25	0.0763888	-1.19494e-05	25	0.0213225	6.68479e-06
30	0.0507008	-1.49476e-05	30	0.0260592	1.30063e-05	30	0.0110196	5.6877e-06	30	0.112001	2.8484e-06	30	0.0526702	-9.86774e-06	30	0.022799	1.03012e-05	30	0.0611604	-1.74946e-05	30	0.0735914	1.17552e-05	30	0.0236295	8.16357e-06
35	0.0501973	1.36597e-06	35	0.0272722	8.67805e-06	35	0.0112369	-6.29886e-06	35	0.112794	1.14096e-05	35	0.0532929	-1.85504e-06	35	0.0226763	-1.11892e-05	35	0.0607653	6.28246e-06	35	0.0782548	8.87036e-07	35	0.0228095	-7.4619e-06
40	0.0510282	2.53853e-07	40	0.0278713	2.27405e-06	40	0.011209	3.47916e-06	40	0.114278	4.51662e-06	40	0.056124	1.09659e-05	40	0.0232651	1.65264e-07	40	0.0633213	-4.57651e-06	40	0.0796587	1.88691e-05	40	0.0228781	-1.10223e-05
5	0.0418606	-7.16573e-06	5	0.021079	-8.89845e-06	5	0.00895346	1.78064e-05	5	0.106004	-3.19512e-06	5	0.049531	8.21337e-09	5	0.0218439	-1.85461e-05	5	0.0548741	1.12529e-05	5	0.0714912	-4.66523e-06	5	0.0195341	-5.87052e-06
10	0.0432518	8.09594e-06	10	0.0226174	-9.6078e-06	10	0.0105228	1.82956e-05	10	0.109518	5.14861e-06	10	0.0499284	2.91838e-07	10	0.0219617	-1.30546e-05	10	0.056825	-1.83928e-05	10	0.072067	-4.4493e-06	10	0.0195323	1.19087e-05
15	0.0455031	5.30894e-06	15	0.0233906	2.54128e-06	15	0.0106121	-5.75337e-06	15	0.113046	-3.59976e-06	15	0.0506525	2.07528e-06	15	0.0228931	8.07661e-06	15	0.0546357	2.4453e-05	15	0.0756738	1.00479e-05	15	0.0196829	-1.70956e-05
20	0.0457483	8.58139e-06	20	0.0253513	6.97051e-06	20	0.0101743	2.53184e-06	20	0.115139	4.12114e-06	20	0.0532818	-1.23638e-05	20	0.0219908	-3.09284e-06	20	0.0577961	-8.8614e-06	20	0.0752554	1.01175e-05	20	0.0202452	-1.21597e-05
25	0.0476119	-1.23136e-06	25	0.0253691	3.91881e-06	25	0.0110959	-1.42927e-05	25	0.117967	1.39647e-05	25	0.0520817	6.2492e-06	25	0.0214035	1.82207e-05	25	0.0559559	1.42996e-05	25	0.0759423	1.5343e-06	25	0.0210878	-4.58769e-06
30	0.0495012	6.0258e-06	30	0.0255378	-1.0346e-05	30	0.0107419	8.24669e-06	30	0.118384	-2.07716e-05	30	0.0536993	-1.2552e-05	30	0.0223286	4.32443e-06	30	0.0626658	-6.91846e-07	30	0.0778549	3.33527e-05	30	0.0224713	-9.75671e-06
35	0.0515546	-4.4565e-06	35	0.027402	6.50668e-06	35	0.011229	1.55335e-05	35	0.119918	7.97252e-06	35	0.0545515	-9.39616e-06	35	0.0223848	5.30596e-06	35	0.0607417	-8.18667e-06	35	0.0799824	-2.80561e-06	35	0.0229134	-4.16727e-07
40	0.0508354	2.05382e-05	40	0.0278098	4.25911e-06	40	0.0115631	3.97995e-07	40	0.121983	-1.53905e-05	40	0.0558831	-1.04921e-05	40	0.0235385	-1.07648e-05	40	0.0630598	2.65114e-06	40	0.0826989	-1.26946e-05	40	0.0224331	1.41453e-05
5	0.0407946	-8.12546e-06	5	0.0203912	-1.07067e-05	5	0.0093899	-6.67384e-06	5	0.109772	1.22833e-05	5	0.0507057	-1.75225e-06	5	0.021704	-3.85105e-06	5	0.0540974	1.02913e-05	5	0.0719271	-9.98635e-06	5	0.0200413	-1.20382e-05
10	0.0443002	2.1053e-05	10	0.0223728	-7.84321e-06	10	0.0103365	3.60131e-06	10	0.110218	-6.37026e-06	10	0.0508272	-3.52453e-06	10	0.0221891	-7.32636e-06	10	0.0546897	-1.5527e-05	10	0.0745709	-2.70818e-06	10	0.0206867	-1.46366e-06
15	0.044222	3.48879e-07	15	0.0228622	6.88496e-06	15	0.0104723	4.17459e-06	15	0.109192	-1.21767e-05	15	0.0509541	-1.22504e-08	15	0.0225822	-1.06544e-05	15	0.0549063	7.01589e-06	15	0.0743873	1.5227e-05	15	0.0209398	-8.25097e-08
20	0.0458178	-1.37551e-05	20	0.0241829	-2.34508e-06	20	0.0109945	8.11438e-07	20	0.110237	6.95269e-06	20	0.0533162	-9.05256e-06	20	0.0220176	6.63893e-06	20	0.0554856	-1.21785e-07	20	0.073559	-1.82416e-06	20	0.0212158	-3.34586e-06
25	0.0472813	1.36808e-05	25	0.0247219	1.58915e-05	25	0.0109925	1.78715e-06	25	0.114768	3.6417e-06	25	0.0512239	1.0055e-05	25	0.0228927	8.64516e-06	25	0.0593165	5.77044e-06	25	0.0776366	1.56999e-05	25	0.0217973	-1.57842e-05
30	0.0479505	1.25901e-06	30	0.0264306	5.01129e-06	30	0.0110683	-1.73815e-06	30	0.118477	-9.99187e-06	30	0.0527054	8.34028e-06	30	0.0226393	3.98937e-06	30	0.058892	1.09754e-07	30	0.0788428	4.38358e-06	30	0.022661	-6.37826e-06
35	0.051247	8.51124e-06	35	0.0272826	-4.86631e-06	35	0.0106235	9.95955e-06	35	0.121398	-1.253e-05	35	0.0539439	-1.73814e-06	35	0.0220727	-8.28067e-06	35	0.0609998	-5.71869e-06	35	0.0798536	1.08731e-05	35	0.0222686	-6.34836e-06
40	0.0500347	1.22386e-05	40	0.0280762	-1.02056e-07	40	0.0109282	7.36227e-06	40	0.122826	-1.87481e-06	40	0.0554343	-4.78367e-06	40	0.023604	3.3073e-06	40	0.0643002	-1.11312e-05	40	0.0816281	3.91107e-06	40	0.0227652	6.33504e-06
5	0.0411521	3.37956e-06	5	0.0213376	6.33834e-07	5	0.00980945	-9.83103e-06	5	0.109355	-1.20409e-05	5	0.0496019	-5.79357e-06	5	0.0221572	-1.91268e-05	5	0.0542856	6.72645e-06	5	0.0699669	3.79248e-06	5	0.01746	4.19579e-06
10	0.0435016	-5.92241e-06	10	0.0218147	-7.2839e-06	10	0.0103531	-1.01059e-05	10	0.104966	-1.06147e-05	10	0.0524102	-3.10145e-06	10	0.0225104	1.32301e-05	10	0.0535752	6.67272e-06	10	0.0733524	7.52711e-06	10	0.0178866	-1.5519e-05
15	0.0445886	9.75713e-06	15	0.0242384	-9.12588e-06	15	0.0106193	-2.54374e-06	15	0.111109	1.15621e-06	15	0.0530466	-1.40025e-05	15	0.0228169	-1.29815e-05	15	0.0553712	6.62272e-06	15	0.0746314	-5.66708e-06	15	0.0191446	-3.87136e-06
20	0.0477069	7.55507e-09	20	0.0246436	7.0139e-06	20	0.010904	7.36837e-06	20	0.115548	-9.65872e-06	20	0.0513644	-9.59607e-06	20	0.0228554	-1.12046e-05	20	0.0576428	4.27596e-06	20	0.0762951	-5.55714e-06	20	0.0200831	-5.00255e-06
25	0.0482026	6.85858e-06	25	0.025302	8.45273e-06	25	0.0104995	1.48057e-06	25	0.117628	4.26539e-06	25	0.0527705	8.6012e-06	25	0.0233202	1.15292e-06	25	0.0591885	9.44699e-06	25	0.0774165	3.49547e-06	25	0.0217086	1.9547e-05
30	0.0491721	-2.15373e-05	30	0.0266117	6.03781e-06	30	0.0105636	-6.4315e-06	30	0.120226	1.49014e-05	30	0.0544157	3.01812e-06	30	0.0229169	2.0416e-06	30	0.0632043	1.40607e-05	30	0.0767752	1.94111e-05	30	0.0227799	2.92313e-06
35	0.0501124	4.46982e-06	35	0.0267477	1.51532e-05	35	0.0108136	2.61519e-06	35	0.120925	-1.48555e-06	35	0.0556818	1.63427e-05	35	0.0227265	-7.27486e-07	35	0.0612863	-1.87642e-05	35	0.0817635	-1.54075e-05	35	0.022702	-1.07744e-05
40	0.0503406	-6.38586e-06	40	0.0282942	-5.41773e-06	40	0.0112062	-3.30811e-06	40	0.127758	1.30151e-06	40	0.0545074	-2.99195e-06	40	0.023002	-1.11013e-05	40	0.063017	-2.3418e-05	40	0.0777418	-2.02919e-05	40	0.023199	-7.76798e-06
5	0.0429683	1.65331e-05	5	0.0208599	1.67427e-05	5	0.00957571	8.80486e-06	5	0.109866	2.0181e-05	5	0.0500404	-3.61513e-06	5	0.0222752	1.13335e-05	5	0.0532195	1.71795e-05	5	0.0737666	-2.63744e-06	5	0.0182443	-3.78545e-06
10	0.0457447	6.23087e-06	10	0.0229585	-9.00921e-06	10	0.0107284	3.33058e-06	10	0.107142	-1.1876e-05	10	0.0514016	-4.07899e-06	10	0.021775	-1.68595e-05	10	0.0537147	-1.34105e-05	10	0.0755665	1.03085e-05	10	0.0198927	3.62368e-06
15	0.0467862	2.39858e-06	15	0.0237698	-1.01269e-05	15	0.0105683	-3.15278e-06	15	0.106923	1.19124e-05	15	0.0517216	-3.19164e-06	15	0.0232081	-1.48327e-05	15	0.0544362	-1.08624e-05	15	0.0722143	5.13761e-07	15	0.0196114	4.84921e-06
20	0.0467192	4.8631e-06	20	0.0244956	-1.75996e-05	20	0.010996	2.31519e-06	20	0.113037	1.07086e-05	20	0.0512315	-6.59954e-06	20	0.0216371	-1.06983e-06	20	0.0580108	-2.87614e-06	20	0.0760882	-1.16933e-05	20	0.0212265	2.00483e-06
25	0.0483185	-9.98441e-06	25	0.0257192	-4.45795e-06	25	0.0110366	1.31505e-05	25	0.115768	8.54317e-06	25	0.0537447	2.70988e-06	25	0.0228499	-1.26423e-05	25	0.0598805	-1.65397e-05	25	0.0771465	7.90935e-07	25	0.021177	-2.09765e-06
30	0.0500124	1.62326e-05	30	0.0262907	-5.03722e-06	30	0.0110915	-5.6963e-06	30	0.116331	1.29175e-05	30	0.0527938	2.91041e-07	30	0.0234574	1.22263e-05	30	0.0607247	-3.81587e-06	30	0.0764685	-1.73297e-05	30	0.0220232	-1.36e-06
35	0.0519321	1.99137e-05	35	0.02724	5.25937e-06	35	0.0113881	4.02657e-06	35	0.119879	2.80575e-06	35	0.0575075	-5.09915e-06	35	0.0219906	-1.17821e-05	35	0.0624872	-9.48105e-06	35	0.0776406	6.28917e-06	35	0.0224211	-1.28969e-06
40	0.0504884	3.92914e-06	40	0.027548	2.43891e-06	40	0.0112395	-7.04603e-07	40	0.119963	-5.82929e-06	40	0.0568791	1.25115e-05	40	0.0235464	1.55703e-05	40	0.0631655	-2.33341e-06	40	0.0795721	-3.09108e-06	40	0.023432	-1.78291e-05
5	0.041074	1.5904e-05	5	0.0205754	-1.19297e-05	5	0.00969587	4.26984e-06	5	0.114691	1.09457e-05	5	0.0528129	1.89658e-05	5	0.0220867	1.03512e-05	5	0.0551028	2.79841e-06	5	0.0736968	-8.20325e-07	5	0.0196356	-6.12916e-07
10	0.0435483	-5.69148e-06	10	0.0213915	-3.92726e-06	10	0.0106224	-6.54565e-06	10	0.110496	1.13284e-05	10	0.0515875	1.16658e-05	10	0.0225868	1.23506e-05	10	0.0541984	-3.43538e-06	10	0.0753393	4.27185e-06	10	0.0187411	-5.77254e-06
15	0.046591	-7.97114e-06	15	0.0230726	-3.71462e-06	15	0.0108007	1.10335e-06	15	0.114521	1.10531e-05	15	0.0527623	5.58124e-06	15	0.0223504	1.88711e-05	15	0.0574988	-3.94047e-06	15	0.0751828	2.05689e-06	15	0.020692	-1.65283e-05
20	0.048979	4.09247e-07	20	0.0249186	-1.77598e-05	20	0.0102941	1.10782e-05	20	0.115564	4.45021e-07	20	0.0533204	7.6177e-06	20	0.0220967	8.12279e-07	20	0.0587473	2.57996e-06	20	0.0763064	-5.4126e-06	20	0.0205466	2.41788e-05
25	0.0470744	4.34941e-06	25	0.0246624	-9.80947e-06	25	0.0107632	-9.37007e-06	25	0.115314	-7.16195e-06	25	0.0544791	1.85642e-05	25	0.0222717	-1.01297e-05	25	0.0615403	1.04429e-05	25	0.077195	1.03361e-05	25	0.0221894	3.11304e-06
30	0.0510731	-3.93987e-06	30	0.0256485	-7.70814e-06	30	0.0107217	-1.32941e-05	30	0.115476	1.91362e-06	30	0.0534033	7.60319e-06	30	0.0225718	-1.03008e-06	30	0.0635319	1.60296e-05	30	0.079313	7.96933e-06	30	0.0221347	1.31033e-07
35	0.0499536	5.37768e-06	35	0.0274833	1.43363e-05	35	0.0109418	-1.29146e-05	35	0.123365	9.4223e-06	35	0.0545658	-5.85186e-06	35	0.0222052	-5.66666e-06	35	0.0632831	-2.18538e-06	35	0.0800425	-1.77428e-05	35	0.023004	-3.71128e-06
40	0.0500546	3.06389e-06	40	0.0282364	1.91451e-06	40	0.0114271	-1.17066e-05	40	0.125655	1.02435e-05	40	0.0561537	3.92273e-06	40	0.0228027	-7.09191e-06	40	0.0632587	1.82489e-05	40	0.0837026	-2.30243e-06	40	0.0234362	7.30222e-06
5	0.0420058	-9.98307e-06	5	0.020686	6.63031e-06	5	0.00956405	5.95323e-06	5	0.111035	-4.29676e-06	5	0.051134	6.26244e-06	5	0.0220118	1.50853e-06	5	0.0524727	8.76707e-06	5	0.0691264	-1.08029e-05	5	0.0209102	-1.1623e-05
10	0.0422638	5.18793e-06	10	0.0225217	-1.49777e-05	10	0.0104993	-1.40586e-05	10	0.110388	3.15373e-06	10	0.0504899	-9.94717e-06	10	0.0220121	-3.11704e-06	10	0.0553382	-1.23201e-05	10	0.0709513	-1.26806e-05	10	0.021652	-3.12704e-06
15	0.0426647	8.63528e-06	15	0.0230389	1.19508e-05	15	0.0114637	-2.97895e-06	15	0.109888	-1.30878e-05	15	0.0516576	-2.84931e-06	15	0.0236017	-7.5221e-06	15	0.0565434	-1.26121e-05	15	0.0716442	5.35134e-06	15	0.0207657	-9.52171e-06
20	0.0468462	1.71469e-06	20	0.0242855	1.30196e-05	20	0.0107294	6.18289e-06	20	0.11316	9.8495e-06	20	0.0523418	1.10039e-05	20	0.0232417	-2.45402e-06	20	0.0583822	-5.77288e-06	20	0.0744795	-4.19261e-06	20	0.0223025	7.21563e-06
25	0.0486714	1.15265e-05	25	0.0241511	-1.99748e-05	25	0.010899	4.16659e-06	25	0.115604	-7.83309e-06	25	0.0527547	-1.82349e-05	25	0.0229191	5.48978e-06	25	0.0595187	1.4446e-05	25	0.0757808	-1.42772e-06	25	0.0212024	-8.26741e-06
30	0.0499834	-1.2174e-05	30	0.0261662	-7.04453e-06	30	0.0110153	-3.85559e-06	30	0.121189	7.85255e-06	30	0.053771	-1.25043e-05	30	0.0224896	9.56417e-06	30	0.0604158	-5.01367e-06	30	0.0762936	-6.69685e-06	30	0.0228713	1.10133e-05
35	0.0494215	4.6795e-06	35	0.026916	4.96629e-06	35	0.0108471	1.90924e-06	35	0.119948	-1.1493e-05	35	0.0560777	-1.76407e-06	35	0.0233452	-1.60292e-05	35	0.0622239	-1.89236e-05	35	0.0788014	3.70175e-06	35	0.0225987	-9.92754e-07
40	0.0522443	-1.17028e-05	40	0.0284559	6.45252e-06	40	0.011519	1.07145e-06	40	0.12741	1.03142e-05	40	0.0554482	3.5368e-06	40	0.0226237	-3.03201e-06	40	0.0641871	-2.28884e-06	40	0.079689	6.78347e-06	40	0.023922	7.7449e-06

## Sheet: fig_5c_5d
				Figure 5D shows the correlation values of these data
speed_bin	bootstrap	q1m1_accuracy	q1m2_accuracy	r1m1_accuracy	r1m2_accuracy	r1m3_accuracy	r2m1_accuracy	r2m2_accuracy	r2m3_accuracy	s1m1_accuracy	q1m1_upper_bound	q1m2_upper_bound	r1m1_upper_bound	r1m2_upper_bound	r1m3_upper_bound	r2m1_upper_bound	r2m2_upper_bound	r2m3_upper_bound	s1m1_upper_bound
0.05	0	0.662682	0.595781	0.686411	0.637957	0.589239	0.688965	0.64307	0.593369	0.686469	0.803948	0.669036	0.746799	0.676528	0.622488	0.850005	0.7658	0.679518	0.776678
0.05	1	0.658199	0.593655	0.684673	0.639319	0.587012	0.663472	0.649474	0.58613	0.67929	0.80432	0.667094	0.750033	0.682124	0.622706	0.854114	0.76439	0.680692	0.776202
0.05	2	0.665275	0.601546	0.687604	0.635925	0.593026	0.668315	0.635848	0.589788	0.695196	0.794587	0.66009	0.750782	0.679455	0.619856	0.852558	0.762661	0.679105	0.776709
0.05	3	0.660918	0.603363	0.691145	0.636363	0.5881	0.668237	0.638983	0.592275	0.691071	0.792846	0.667232	0.749778	0.678557	0.623329	0.855297	0.765485	0.678337	0.773512
0.05	4	0.654922	0.594132	0.680441	0.639799	0.586386	0.659212	0.652406	0.582462	0.676451	0.805153	0.664669	0.752005	0.678526	0.622412	0.8503	0.762223	0.683131	0.78252
0.05	5	0.658277	0.600054	0.683858	0.637834	0.601356	0.682089	0.627206	0.594978	0.691956	0.806154	0.670948	0.75142	0.679275	0.624798	0.855345	0.763583	0.680792	0.776678
0.05	6	0.670296	0.602488	0.687529	0.643491	0.592699	0.675391	0.63751	0.585735	0.68522	0.805581	0.67125	0.746946	0.679004	0.623601	0.853173	0.764182	0.684022	0.778297
0.05	7	0.651363	0.599539	0.690601	0.63603	0.59549	0.663832	0.647611	0.587465	0.683004	0.800695	0.66801	0.756222	0.675697	0.623271	0.851271	0.758107	0.676279	0.77805
0.05	8	0.660427	0.602054	0.688917	0.641769	0.600458	0.670158	0.647205	0.599941	0.677888	0.804895	0.676611	0.753548	0.682967	0.622209	0.85234	0.760298	0.681401	0.778273
0.05	9	0.66979	0.598127	0.684422	0.636012	0.592904	0.671282	0.63947	0.59242	0.694633	0.791907	0.671939	0.756436	0.680532	0.621115	0.852256	0.759702	0.678038	0.780713
0.05	10	0.670795	0.602552	0.681372	0.644244	0.588503	0.658333	0.645532	0.587275	0.683801	0.808463	0.673307	0.750895	0.67711	0.624064	0.850123	0.761588	0.678665	0.778204
0.05	11	0.674837	0.589857	0.675157	0.641879	0.58302	0.682415	0.636544	0.597212	0.678493	0.802126	0.668604	0.749762	0.681792	0.624452	0.871573	0.76303	0.676798	0.775926
0.05	12	0.664739	0.598442	0.688817	0.637681	0.591582	0.668863	0.642472	0.593882	0.68717	0.798339	0.663051	0.749018	0.680446	0.627695	0.849086	0.761703	0.676305	0.777143
0.05	13	0.653791	0.602914	0.684727	0.6413	0.591006	0.661065	0.643913	0.577262	0.683696	0.803261	0.677018	0.747402	0.674844	0.623811	0.850296	0.76346	0.68396	0.779634
0.05	14	0.677288	0.592916	0.676684	0.638766	0.587007	0.665116	0.643407	0.5869	0.690707	0.800205	0.680824	0.74776	0.673692	0.625028	0.847888	0.766606	0.679797	0.779304
0.05	15	0.652427	0.596594	0.688111	0.641082	0.591397	0.684708	0.641758	0.593304	0.682904	0.801676	0.663843	0.748445	0.67833	0.62339	0.842595	0.76268	0.677968	0.777254
0.05	16	0.666438	0.600871	0.684665	0.639634	0.593953	0.676056	0.643293	0.591168	0.680584	0.802114	0.667067	0.748105	0.679257	0.626599	0.85552	0.765817	0.677249	0.778954
0.05	17	0.674188	0.606467	0.680899	0.640333	0.593669	0.670302	0.636509	0.576679	0.68096	0.794671	0.660347	0.747529	0.683811	0.620922	0.85019	0.763	0.676654	0.780451
0.05	18	0.669628	0.597927	0.681388	0.641908	0.592255	0.67542	0.63689	0.586044	0.676445	0.801245	0.674049	0.748413	0.678449	0.625	0.848596	0.763943	0.682397	0.779246
0.05	19	0.663742	0.600537	0.68778	0.643128	0.581797	0.673241	0.646592	0.584128	0.68183	0.800928	0.669788	0.749582	0.679802	0.62338	0.853112	0.764726	0.675173	0.779327
0.05	20	0.660644	0.599695	0.685212	0.636819	0.580141	0.673469	0.638782	0.582223	0.686165	0.805045	0.66202	0.748946	0.679614	0.626683	0.852015	0.762588	0.679936	0.779227
0.05	21	0.671622	0.599251	0.683661	0.637395	0.591131	0.672931	0.638838	0.584069	0.689382	0.796309	0.674886	0.751623	0.679898	0.623498	0.850666	0.763695	0.682757	0.782992
0.05	22	0.66037	0.600546	0.685728	0.638366	0.598582	0.671504	0.639316	0.589752	0.676253	0.800118	0.667732	0.74927	0.681302	0.623976	0.847245	0.761198	0.681421	0.777541
0.05	23	0.666339	0.595704	0.677004	0.641756	0.586751	0.661587	0.6402	0.583461	0.695401	0.807085	0.668146	0.748252	0.679593	0.622999	0.85101	0.762661	0.683118	0.779326
0.05	24	0.662445	0.603889	0.684652	0.642146	0.592839	0.665558	0.640782	0.585561	0.681947	0.795777	0.668691	0.746096	0.680261	0.622694	0.853608	0.765266	0.68359	0.778772
0.05	25	0.660527	0.608688	0.685094	0.635554	0.584617	0.668499	0.646997	0.578529	0.683169	0.80044	0.662034	0.752543	0.678162	0.621494	0.853091	0.761419	0.679035	0.780309
0.05	26	0.668092	0.59056	0.68116	0.645316	0.588892	0.66542	0.636702	0.582588	0.689501	0.800289	0.669658	0.750409	0.679137	0.622964	0.849957	0.768703	0.678166	0.777558
0.05	27	0.664807	0.593415	0.689528	0.628317	0.592273	0.669057	0.633148	0.581054	0.673511	0.806244	0.671133	0.748489	0.677366	0.621833	0.845479	0.764608	0.684633	0.777514
0.05	28	0.662698	0.59952	0.685085	0.639586	0.588825	0.659342	0.628488	0.585959	0.679142	0.803209	0.670084	0.755198	0.677548	0.624513	0.84947	0.760384	0.680072	0.777516
0.05	29	0.65912	0.597481	0.68122	0.640917	0.589755	0.677014	0.64862	0.591643	0.689791	0.798634	0.670974	0.745269	0.673811	0.619654	0.853513	0.763814	0.682155	0.778253
0.05	30	0.666744	0.598809	0.688556	0.635951	0.58911	0.670413	0.643131	0.584827	0.695379	0.800327	0.663269	0.748907	0.680165	0.624271	0.847475	0.764669	0.685945	0.779059
0.05	31	0.659592	0.599292	0.688289	0.633667	0.590389	0.679134	0.625973	0.587981	0.68908	0.794033	0.670132	0.752498	0.679174	0.622805	0.846007	0.760853	0.683775	0.778024
0.05	32	0.659744	0.598544	0.684944	0.636917	0.599192	0.67546	0.64249	0.585047	0.683191	0.805455	0.665915	0.751752	0.684091	0.621928	0.855501	0.762008	0.681805	0.777267
0.05	33	0.665686	0.611301	0.682663	0.642971	0.590925	0.659435	0.641437	0.579006	0.686617	0.790873	0.66839	0.748699	0.681515	0.619429	0.854705	0.764335	0.680078	0.781272
0.05	34	0.662469	0.613572	0.68851	0.637644	0.593545	0.669013	0.636893	0.577967	0.684208	0.80602	0.671571	0.745975	0.675694	0.624989	0.854405	0.761943	0.677686	0.780093
0.05	35	0.66888	0.601562	0.684433	0.63384	0.588785	0.660101	0.629461	0.588084	0.678836	0.802891	0.672761	0.748444	0.677411	0.619781	0.848153	0.763581	0.680976	0.777699
0.05	36	0.661821	0.600953	0.686877	0.633686	0.593463	0.668873	0.630466	0.582746	0.678239	0.792325	0.66027	0.749714	0.67871	0.621484	0.851315	0.763894	0.676619	0.778437
0.05	37	0.66559	0.591462	0.684316	0.642627	0.587405	0.67139	0.643581	0.583538	0.68808	0.79527	0.66965	0.75103	0.675678	0.622366	0.856658	0.762003	0.676964	0.777046
0.05	38	0.662913	0.604827	0.680173	0.637711	0.591373	0.667953	0.632256	0.596163	0.675477	0.803919	0.669701	0.753601	0.676271	0.622254	0.854448	0.762435	0.677279	0.77486
0.05	39	0.661892	0.603164	0.685059	0.648531	0.589232	0.681432	0.629145	0.590667	0.684335	0.802014	0.676412	0.749967	0.676027	0.623746	0.855	0.762869	0.679272	0.774013
0.05	40	0.669065	0.597092	0.690853	0.638104	0.591455	0.672755	0.648859	0.575455	0.681858	0.790124	0.655268	0.750711	0.679235	0.621044	0.849795	0.765991	0.676007	0.780572
0.05	41	0.652895	0.595479	0.68148	0.644212	0.586954	0.680349	0.639333	0.585336	0.688528	0.796912	0.674127	0.748593	0.684649	0.622176	0.852871	0.767265	0.684031	0.776709
0.05	42	0.672711	0.605815	0.690972	0.641184	0.597828	0.668006	0.638156	0.596799	0.692485	0.80098	0.674255	0.752853	0.680149	0.62193	0.851715	0.758344	0.679793	0.772316
0.05	43	0.661043	0.599211	0.682125	0.635438	0.591771	0.663311	0.646451	0.585917	0.686707	0.798275	0.669978	0.751127	0.678415	0.623234	0.869176	0.761971	0.681303	0.77753
0.05	44	0.65817	0.584231	0.681451	0.642407	0.592605	0.664036	0.646832	0.582002	0.686803	0.800552	0.670434	0.749289	0.681536	0.618202	0.849529	0.763347	0.678606	0.779547
0.05	45	0.661331	0.60792	0.686274	0.635561	0.589759	0.675767	0.627387	0.583286	0.675559	0.801202	0.671707	0.746397	0.67806	0.620318	0.854218	0.764092	0.679257	0.776667
0.05	46	0.665228	0.597966	0.68714	0.642436	0.586255	0.669622	0.637485	0.586452	0.690383	0.797513	0.660937	0.747939	0.682664	0.623409	0.854938	0.761947	0.680412	0.777674
0.05	47	0.664061	0.598399	0.685287	0.634173	0.589107	0.670096	0.637031	0.585706	0.686354	0.803634	0.664915	0.752105	0.680896	0.621745	0.854091	0.765141	0.680654	0.77583
0.05	48	0.656921	0.596171	0.68349	0.641723	0.586038	0.68041	0.62512	0.595883	0.686947	0.801315	0.66976	0.746642	0.68	0.622932	0.857623	0.768605	0.680995	0.779784
0.05	49	0.665489	0.598722	0.683085	0.64661	0.590877	0.674572	0.645864	0.582455	0.680214	0.796945	0.677117	0.748257	0.680179	0.621726	0.854309	0.767845	0.681251	0.774673
0.1	0	0.68514	0.61295	0.699227	0.655479	0.597311	0.702852	0.677326	0.611242	0.700878	0.806923	0.673885	0.75391	0.683823	0.627289	0.853298	0.767402	0.685593	0.782122
0.1	1	0.679663	0.604127	0.691885	0.650592	0.605158	0.711262	0.665898	0.614188	0.697174	0.813903	0.668976	0.757642	0.689422	0.629071	0.861204	0.763934	0.684517	0.783786
0.1	2	0.690988	0.618879	0.692317	0.652517	0.593066	0.706316	0.669205	0.606334	0.705926	0.800677	0.667543	0.752861	0.688919	0.629945	0.852259	0.765418	0.680002	0.781156
0.1	3	0.680081	0.617055	0.693122	0.655661	0.601432	0.718967	0.670961	0.610921	0.696272	0.799608	0.671532	0.751958	0.689381	0.626954	0.85611	0.766754	0.680569	0.776854
0.1	4	0.682974	0.611835	0.692269	0.657232	0.597509	0.703835	0.670591	0.611187	0.697476	0.808549	0.672247	0.754826	0.689415	0.625942	0.85327	0.766153	0.681943	0.782475
0.1	5	0.689753	0.617127	0.69631	0.655518	0.596756	0.708888	0.682447	0.616917	0.698761	0.811022	0.672042	0.754698	0.690345	0.627248	0.852157	0.767628	0.685507	0.780012
0.1	6	0.674784	0.616849	0.692933	0.650071	0.594396	0.702221	0.666667	0.611698	0.699169	0.811881	0.67471	0.751891	0.685986	0.62657	0.855136	0.763118	0.688719	0.778384
0.1	7	0.685142	0.614837	0.698749	0.66024	0.600849	0.700371	0.667386	0.617107	0.69178	0.807494	0.67171	0.754208	0.68626	0.62692	0.855158	0.765626	0.683163	0.782102
0.1	8	0.687355	0.618425	0.701869	0.651684	0.596911	0.706853	0.655591	0.616692	0.691296	0.805594	0.67414	0.759029	0.687862	0.626695	0.857804	0.765178	0.683787	0.779752
0.1	9	0.680453	0.61433	0.693669	0.650687	0.603865	0.726233	0.671365	0.602804	0.697761	0.80194	0.675975	0.754145	0.684924	0.62466	0.854295	0.763671	0.685976	0.782129
0.1	10	0.674321	0.62037	0.697314	0.658841	0.594463	0.704849	0.666508	0.611721	0.695316	0.804499	0.685261	0.757527	0.682883	0.62814	0.855367	0.76067	0.679489	0.781002
0.1	11	0.686415	0.621572	0.68546	0.653637	0.592905	0.709302	0.681585	0.636189	0.693048	0.805875	0.673149	0.755921	0.685276	0.628132	0.86659	0.76748	0.682508	0.77272
0.1	12	0.695829	0.617974	0.692527	0.654387	0.600109	0.691504	0.673914	0.614318	0.706334	0.802866	0.673755	0.755457	0.687623	0.627025	0.854106	0.767188	0.682275	0.779723
0.1	13	0.687453	0.6147	0.696111	0.653687	0.599503	0.695193	0.66815	0.616163	0.699021	0.803248	0.678576	0.750945	0.682192	0.631956	0.859535	0.766226	0.68186	0.777548
0.1	14	0.681768	0.616822	0.691856	0.646721	0.592909	0.705048	0.677175	0.609338	0.694622	0.802071	0.680725	0.75405	0.684315	0.624221	0.849774	0.765557	0.682091	0.779551
0.1	15	0.681612	0.611368	0.707153	0.655394	0.599341	0.707928	0.675174	0.626757	0.694556	0.812373	0.671965	0.755368	0.686214	0.626997	0.859882	0.773553	0.681727	0.779848
0.1	16	0.681048	0.617353	0.695612	0.653931	0.601389	0.70979	0.659964	0.606395	0.699651	0.811166	0.669104	0.756402	0.687402	0.627073	0.860386	0.767001	0.678554	0.779353
0.1	17	0.681195	0.603046	0.696346	0.65201	0.599275	0.70517	0.66986	0.611737	0.701914	0.806335	0.665821	0.753132	0.690218	0.628022	0.850856	0.766516	0.680498	0.781995
0.1	18	0.679279	0.610865	0.692748	0.661572	0.590182	0.709153	0.674162	0.605107	0.695566	0.801017	0.678044	0.755971	0.684382	0.631251	0.855154	0.771787	0.683963	0.780066
0.1	19	0.683935	0.628907	0.692991	0.657861	0.598933	0.699285	0.683569	0.608079	0.699776	0.805172	0.671652	0.752519	0.688012	0.626008	0.854697	0.765757	0.677529	0.776502
0.1	20	0.681918	0.610824	0.690495	0.659821	0.603183	0.70058	0.677242	0.606018	0.699751	0.81285	0.667496	0.753698	0.683934	0.628587	0.857288	0.760929	0.685696	0.779713
0.1	21	0.687081	0.608606	0.697375	0.653265	0.599212	0.713406	0.679752	0.607124	0.695621	0.805096	0.68421	0.758036	0.683322	0.626958	0.857301	0.766578	0.6853	0.782368
0.1	22	0.6759	0.624337	0.69373	0.650813	0.603628	0.70676	0.666474	0.61738	0.700583	0.811744	0.67265	0.754057	0.685146	0.626494	0.854096	0.764809	0.683377	0.77744
0.1	23	0.688154	0.613259	0.688981	0.646543	0.60217	0.7065	0.665999	0.610118	0.699495	0.807787	0.675312	0.755214	0.684103	0.626997	0.858506	0.766656	0.685581	0.778639
0.1	24	0.686838	0.614656	0.693705	0.659987	0.591623	0.709097	0.667398	0.603232	0.69551	0.798667	0.674071	0.760585	0.690106	0.622983	0.85653	0.768651	0.680154	0.784234
0.1	25	0.681318	0.616214	0.701565	0.652627	0.599452	0.693011	0.68033	0.61253	0.696767	0.803566	0.670298	0.754518	0.683284	0.624555	0.858541	0.763211	0.67922	0.780681
0.1	26	0.678187	0.621793	0.684119	0.642278	0.592918	0.724174	0.669274	0.625167	0.692615	0.800033	0.676668	0.761519	0.68796	0.625372	0.853552	0.767398	0.685461	0.779392
0.1	27	0.688397	0.618689	0.697516	0.647588	0.590911	0.704221	0.671244	0.613197	0.690656	0.815211	0.673618	0.751893	0.679962	0.623634	0.855997	0.767898	0.680887	0.778753
0.1	28	0.678131	0.617897	0.694392	0.649439	0.60672	0.710804	0.660192	0.616873	0.704059	0.807446	0.678125	0.756942	0.685034	0.626212	0.84988	0.769192	0.679479	0.784902
0.1	29	0.695431	0.599941	0.690715	0.652287	0.596661	0.701188	0.677414	0.614448	0.687242	0.802994	0.674621	0.750752	0.6836	0.627452	0.85509	0.768108	0.681359	0.779916
0.1	30	0.682876	0.611299	0.694999	0.653232	0.601006	0.707342	0.667412	0.619929	0.686036	0.80863	0.670682	0.753708	0.686226	0.630017	0.855461	0.76875	0.683157	0.776258
0.1	31	0.68252	0.609701	0.693326	0.651754	0.594705	0.697507	0.670176	0.610498	0.706296	0.808728	0.676034	0.752938	0.690714	0.626329	0.855004	0.765223	0.685251	0.778569
0.1	32	0.689921	0.609023	0.688632	0.657541	0.607575	0.715021	0.674967	0.611423	0.699528	0.808632	0.671746	0.759096	0.688462	0.627462	0.857836	0.765471	0.678575	0.780233
0.1	33	0.692713	0.610874	0.69562	0.650362	0.601955	0.720421	0.677247	0.605112	0.689815	0.795229	0.670105	0.754114	0.687344	0.625317	0.850808	0.766792	0.682087	0.782376
0.1	34	0.68349	0.611459	0.700628	0.655981	0.597624	0.705497	0.668566	0.615896	0.69302	0.810045	0.669616	0.754205	0.685405	0.627505	0.858183	0.770213	0.682073	0.780403
0.1	35	0.680506	0.607318	0.706782	0.651485	0.595924	0.698358	0.677436	0.611409	0.704022	0.806429	0.67354	0.754632	0.682453	0.628732	0.856687	0.764717	0.685243	0.77831
0.1	36	0.686148	0.601597	0.683919	0.649807	0.604763	0.717979	0.651245	0.61671	0.688381	0.800017	0.662536	0.754968	0.690346	0.626844	0.851031	0.76763	0.679112	0.781347
0.1	37	0.684491	0.613534	0.695455	0.654482	0.600632	0.696771	0.667478	0.619878	0.689854	0.800227	0.677223	0.757722	0.682273	0.627638	0.852366	0.767289	0.679996	0.779523
0.1	38	0.686488	0.621583	0.691593	0.646734	0.595228	0.717651	0.657834	0.607639	0.692008	0.809712	0.674561	0.760634	0.687288	0.628725	0.85471	0.766676	0.683262	0.782885
0.1	39	0.687712	0.609189	0.68408	0.649306	0.60314	0.705638	0.673645	0.60924	0.699266	0.808059	0.680817	0.756038	0.682221	0.629059	0.855666	0.770596	0.683002	0.776535
0.1	40	0.684248	0.614751	0.695482	0.657467	0.599789	0.71699	0.668212	0.618519	0.703538	0.808413	0.667159	0.752982	0.687812	0.628037	0.855314	0.766021	0.675819	0.780842
0.1	41	0.676963	0.60371	0.697992	0.655941	0.604262	0.708693	0.677786	0.617896	0.698912	0.802648	0.677397	0.755196	0.690045	0.625661	0.851759	0.76526	0.683454	0.779039
0.1	42	0.688506	0.600732	0.68802	0.65358	0.596074	0.703375	0.668444	0.629205	0.700683	0.808527	0.677399	0.751377	0.691824	0.627126	0.853611	0.761353	0.682439	0.784113
0.1	43	0.684879	0.611959	0.692654	0.659999	0.599494	0.712302	0.657811	0.612055	0.695239	0.804435	0.67453	0.756913	0.686513	0.626296	0.866691	0.768224	0.681509	0.779106
0.1	44	0.678618	0.613938	0.700058	0.658784	0.596815	0.710134	0.680072	0.619206	0.700315	0.804475	0.670025	0.751829	0.688818	0.628294	0.855887	0.765532	0.67923	0.782975
0.1	45	0.683715	0.618643	0.693415	0.65701	0.596262	0.707131	0.673498	0.607572	0.696977	0.804412	0.676697	0.754959	0.687494	0.62732	0.855788	0.767185	0.680337	0.779874
0.1	46	0.686144	0.61951	0.689139	0.657167	0.603556	0.689019	0.668463	0.618491	0.692395	0.804293	0.664666	0.753455	0.686149	0.627855	0.852325	0.76904	0.683119	0.777106
0.1	47	0.69309	0.608781	0.695671	0.649568	0.598716	0.711962	0.666675	0.614373	0.707915	0.808259	0.673225	0.759013	0.690191	0.629767	0.854571	0.768731	0.680646	0.778538
0.1	48	0.676695	0.59607	0.690907	0.658335	0.6027	0.691783	0.665789	0.610078	0.695957	0.807163	0.6674	0.752918	0.683651	0.628771	0.857524	0.767354	0.683362	0.777867
0.1	49	0.680415	0.610054	0.694051	0.648813	0.603527	0.706669	0.679646	0.605226	0.703625	0.800181	0.678178	0.750256	0.688656	0.628351	0.856559	0.765811	0.680676	0.780908
0.15	0	0.688621	0.62947	0.703535	0.664413	0.602908	0.728411	0.690618	0.612659	0.717924	0.805374	0.677605	0.761378	0.690362	0.628227	0.858512	0.770176	0.684523	0.780393
0.15	1	0.69901	0.616996	0.704344	0.665732	0.607685	0.720423	0.674484	0.617784	0.717004	0.808435	0.675992	0.759651	0.695307	0.627422	0.857131	0.76809	0.685843	0.77864
0.15	2	0.690751	0.6133	0.699118	0.662063	0.602795	0.717245	0.677823	0.617959	0.705953	0.807791	0.672094	0.75786	0.689936	0.627894	0.8571	0.768694	0.681223	0.782699
0.15	3	0.695614	0.60833	0.705334	0.663823	0.606512	0.742395	0.683697	0.630062	0.716642	0.80681	0.672111	0.761011	0.68971	0.629412	0.854728	0.774947	0.684251	0.781987
0.15	4	0.699361	0.61895	0.701265	0.658773	0.593636	0.726934	0.695107	0.622112	0.719782	0.810186	0.676202	0.760604	0.693879	0.628536	0.859185	0.770348	0.686676	0.78836
0.15	5	0.697582	0.614614	0.709861	0.65473	0.602365	0.734765	0.679299	0.607787	0.711263	0.812759	0.670849	0.75683	0.691168	0.630298	0.854138	0.767677	0.688266	0.781843
0.15	6	0.692778	0.627954	0.703283	0.670484	0.602149	0.726283	0.699333	0.623615	0.723797	0.813019	0.678087	0.757262	0.690158	0.629004	0.859843	0.769589	0.686942	0.784294
0.15	7	0.70475	0.627349	0.701469	0.667917	0.606687	0.727433	0.677767	0.622182	0.718768	0.808447	0.673379	0.762055	0.695052	0.627712	0.861691	0.765558	0.685188	0.782426
0.15	8	0.697207	0.621728	0.697596	0.66049	0.608849	0.719784	0.695864	0.616415	0.716501	0.808197	0.679421	0.763491	0.695188	0.630441	0.858476	0.770097	0.686067	0.784239
0.15	9	0.702391	0.617341	0.701397	0.659673	0.594292	0.727637	0.692267	0.623836	0.717711	0.802206	0.678284	0.760136	0.689761	0.628008	0.857616	0.771544	0.683963	0.781983
0.15	10	0.699879	0.619581	0.705322	0.669843	0.605855	0.728836	0.69601	0.614209	0.721217	0.807408	0.680367	0.765652	0.689893	0.630119	0.858513	0.769	0.680971	0.783024
0.15	11	0.693782	0.625931	0.708021	0.664777	0.602275	0.736124	0.682208	0.617747	0.708446	0.813602	0.678294	0.761705	0.692137	0.630968	0.870587	0.771043	0.67937	0.778946
0.15	12	0.700575	0.613532	0.698507	0.663561	0.603652	0.738337	0.679303	0.628233	0.721035	0.806046	0.670128	0.756782	0.692993	0.634159	0.857917	0.769898	0.68427	0.782835
0.15	13	0.710335	0.621506	0.701191	0.660037	0.596316	0.724131	0.678176	0.637123	0.717007	0.812684	0.685575	0.758686	0.689701	0.632866	0.861261	0.769495	0.690044	0.785363
0.15	14	0.700175	0.622726	0.700512	0.659858	0.604244	0.733186	0.696953	0.624809	0.710551	0.80418	0.681896	0.755784	0.690246	0.625195	0.857036	0.768685	0.68814	0.780642
0.15	15	0.68831	0.615757	0.708436	0.666247	0.600099	0.731622	0.694471	0.624952	0.71656	0.810228	0.67473	0.758034	0.690334	0.629573	0.855319	0.772239	0.684895	0.783327
0.15	16	0.697067	0.619968	0.705213	0.669587	0.606031	0.736401	0.676895	0.631353	0.707188	0.813711	0.672019	0.758511	0.69002	0.629346	0.854415	0.770354	0.681722	0.782906
0.15	17	0.691523	0.625062	0.709383	0.659517	0.600727	0.733127	0.684504	0.634917	0.707087	0.809338	0.666272	0.761436	0.696103	0.63149	0.853282	0.769772	0.682981	0.783504
0.15	18	0.701943	0.619998	0.702141	0.662084	0.599123	0.724149	0.696309	0.621825	0.715059	0.809801	0.679264	0.758219	0.692081	0.631036	0.862331	0.767293	0.685215	0.782894
0.15	19	0.706293	0.617614	0.703067	0.659301	0.601606	0.73766	0.698469	0.622321	0.714677	0.812143	0.674326	0.757067	0.69054	0.630804	0.859324	0.769943	0.681844	0.781263
0.15	20	0.694527	0.614838	0.699848	0.659792	0.606419	0.720226	0.700019	0.628596	0.706456	0.81839	0.665583	0.762205	0.69252	0.630103	0.858768	0.767747	0.686487	0.786259
0.15	21	0.68927	0.623619	0.693567	0.663921	0.610044	0.724829	0.689177	0.620445	0.718229	0.808974	0.68304	0.757583	0.690399	0.628527	0.859034	0.773594	0.687435	0.782911
0.15	22	0.705124	0.622756	0.697707	0.665321	0.606666	0.724137	0.683148	0.626106	0.714709	0.812133	0.679311	0.762355	0.692245	0.628952	0.858736	0.764347	0.681487	0.783994
0.15	23	0.701985	0.621344	0.697092	0.66319	0.602704	0.719789	0.678305	0.628857	0.716963	0.807593	0.675873	0.762349	0.690937	0.629197	0.85778	0.771072	0.686644	0.779298
0.15	24	0.701113	0.616416	0.70126	0.668487	0.59768	0.730636	0.692666	0.614096	0.717854	0.807183	0.67422	0.76123	0.69252	0.628578	0.857254	0.770488	0.684962	0.786827
0.15	25	0.695737	0.615757	0.708553	0.659958	0.607456	0.724324	0.676997	0.620115	0.710939	0.806906	0.670129	0.758533	0.69181	0.628666	0.856751	0.768507	0.679066	0.783828
0.15	26	0.698893	0.616465	0.703414	0.659781	0.602804	0.734119	0.690329	0.61776	0.722242	0.804206	0.677674	0.756828	0.69243	0.629404	0.855263	0.773449	0.680701	0.781761
0.15	27	0.707003	0.623242	0.697588	0.664519	0.601991	0.725896	0.697498	0.624816	0.714161	0.815815	0.672836	0.760739	0.687724	0.632113	0.858637	0.772066	0.686666	0.785165
0.15	28	0.688926	0.614979	0.702955	0.660534	0.606483	0.720806	0.686217	0.623884	0.719019	0.806498	0.677377	0.758639	0.691017	0.62884	0.85558	0.769868	0.679946	0.780823
0.15	29	0.707468	0.630029	0.700272	0.659605	0.608657	0.711815	0.692801	0.613725	0.716031	0.807755	0.676579	0.754208	0.689962	0.629586	0.858412	0.770524	0.684264	0.782388
0.15	30	0.688419	0.622044	0.701577	0.654709	0.605118	0.717841	0.677913	0.623465	0.718742	0.817482	0.668873	0.756776	0.69302	0.626597	0.85359	0.772989	0.686441	0.783759
0.15	31	0.689761	0.621186	0.700658	0.668883	0.601489	0.725834	0.707478	0.619709	0.713066	0.80934	0.67931	0.755624	0.6932	0.629539	0.853469	0.766559	0.685667	0.785539
0.15	32	0.690922	0.620726	0.70321	0.674163	0.595221	0.717321	0.69152	0.611021	0.710935	0.813368	0.677713	0.762933	0.693925	0.629518	0.86197	0.765787	0.684549	0.78158
0.15	33	0.688266	0.617689	0.714098	0.665781	0.601472	0.719978	0.691521	0.621204	0.713562	0.802974	0.672187	0.764151	0.693808	0.630179	0.858207	0.766374	0.683232	0.781205
0.15	34	0.705968	0.628556	0.699454	0.659145	0.603889	0.725688	0.699558	0.612868	0.716016	0.810487	0.676138	0.756307	0.688807	0.62882	0.859064	0.765346	0.685673	0.788153
0.15	35	0.700865	0.61729	0.703197	0.654886	0.605163	0.733782	0.688742	0.628234	0.722906	0.812165	0.680582	0.764636	0.690646	0.630253	0.85841	0.77061	0.684313	0.78145
0.15	36	0.711331	0.627582	0.691699	0.658934	0.605187	0.724801	0.685596	0.608261	0.728266	0.807081	0.669947	0.762122	0.692563	0.629407	0.863183	0.769398	0.684132	0.781269
0.15	37	0.691949	0.621664	0.703668	0.662901	0.603092	0.736271	0.681977	0.610436	0.709539	0.806622	0.676435	0.762246	0.691058	0.628918	0.857231	0.77084	0.681479	0.784844
0.15	38	0.707216	0.621634	0.698983	0.658108	0.606252	0.729373	0.6864	0.622924	0.716698	0.816635	0.678364	0.760013	0.68721	0.62891	0.859834	0.771045	0.677589	0.782878
0.15	39	0.695124	0.625049	0.699555	0.658655	0.607143	0.740327	0.68179	0.616216	0.715505	0.810219	0.685021	0.758835	0.690378	0.631793	0.859904	0.769107	0.683912	0.77924
0.15	40	0.710559	0.611434	0.702554	0.654994	0.611802	0.730879	0.68433	0.618835	0.709646	0.811585	0.671239	0.758573	0.6923	0.62889	0.855411	0.773158	0.685194	0.781548
0.15	41	0.704504	0.619622	0.704328	0.664891	0.609575	0.733629	0.666125	0.623785	0.715204	0.810573	0.681363	0.757913	0.693959	0.629583	0.858876	0.771092	0.687035	0.782368
0.15	42	0.683973	0.623318	0.699454	0.66013	0.61418	0.72654	0.687322	0.61222	0.71423	0.807518	0.679706	0.761407	0.691628	0.628709	0.858357	0.767106	0.683927	0.781702
0.15	43	0.691236	0.62884	0.698153	0.670573	0.607787	0.717302	0.692391	0.632889	0.713922	0.806127	0.679226	0.764187	0.691376	0.626981	0.866081	0.770341	0.685834	0.784727
0.15	44	0.698976	0.617218	0.701444	0.664135	0.596794	0.743957	0.692055	0.614928	0.720247	0.810812	0.672786	0.759518	0.692799	0.629163	0.85921	0.768183	0.684321	0.780336
0.15	45	0.688008	0.629107	0.693161	0.662032	0.602922	0.745259	0.697545	0.60894	0.720694	0.808585	0.677325	0.755254	0.691	0.628331	0.854532	0.768272	0.682341	0.7801
0.15	46	0.700625	0.62167	0.700507	0.662966	0.604378	0.72417	0.691224	0.628374	0.725272	0.808051	0.670704	0.757548	0.696526	0.629656	0.859263	0.773179	0.684803	0.781897
0.15	47	0.702294	0.616709	0.703679	0.665848	0.603314	0.728056	0.689618	0.626957	0.715961	0.805767	0.672093	0.763492	0.694435	0.629878	0.855862	0.772353	0.685229	0.779532
0.15	48	0.698237	0.616096	0.705265	0.65468	0.60532	0.74193	0.68751	0.624272	0.723471	0.810835	0.674463	0.761817	0.691895	0.630625	0.860395	0.771733	0.682492	0.785911
0.15	49	0.693881	0.617256	0.703696	0.65782	0.60329	0.713977	0.680276	0.612739	0.711941	0.804754	0.676715	0.750957	0.691381	0.634411	0.857164	0.770392	0.687017	0.78426
0.2	0	0.714163	0.618667	0.714858	0.676168	0.606219	0.749125	0.695462	0.639397	0.730143	0.810567	0.680354	0.763552	0.699256	0.630203	0.860812	0.776106	0.686917	0.783134
0.2	1	0.708389	0.620124	0.719258	0.676882	0.604832	0.742037	0.689376	0.641646	0.73614	0.811684	0.678987	0.762511	0.699196	0.630789	0.862234	0.772413	0.684449	0.784106
0.2	2	0.715766	0.616842	0.716834	0.668664	0.603249	0.757567	0.680388	0.65183	0.732855	0.808449	0.676808	0.762578	0.692803	0.631827	0.860579	0.768535	0.682564	0.785121
0.2	3	0.720366	0.62535	0.709514	0.671005	0.617953	0.748694	0.686128	0.646028	0.734286	0.805051	0.675478	0.762717	0.695113	0.629839	0.860404	0.774121	0.683415	0.784172
0.2	4	0.709744	0.612166	0.712225	0.669237	0.604811	0.749399	0.678339	0.636494	0.728522	0.811892	0.676216	0.762876	0.697242	0.632087	0.861762	0.774139	0.689096	0.785151
0.2	5	0.712472	0.628799	0.709968	0.666752	0.608092	0.748499	0.692568	0.625783	0.728225	0.811666	0.678025	0.764331	0.696931	0.630198	0.862521	0.771042	0.685506	0.786532
0.2	6	0.718922	0.634219	0.71341	0.669248	0.605721	0.743007	0.684421	0.638503	0.739501	0.816279	0.683437	0.762414	0.697695	0.6291	0.859974	0.767378	0.68495	0.784128
0.2	7	0.710406	0.627394	0.714836	0.666077	0.604066	0.753444	0.683883	0.635887	0.727331	0.817242	0.678539	0.76954	0.694277	0.629409	0.860787	0.771732	0.681762	0.788417
0.2	8	0.715273	0.637747	0.718268	0.66963	0.602936	0.732663	0.687188	0.64342	0.734972	0.816512	0.680525	0.76512	0.697889	0.629814	0.864068	0.773098	0.684355	0.784697
0.2	9	0.702265	0.630463	0.713395	0.67211	0.608442	0.739335	0.685528	0.632511	0.733717	0.804098	0.68102	0.76639	0.69734	0.631211	0.858823	0.773101	0.682466	0.779951
0.2	10	0.712367	0.630461	0.720288	0.667941	0.603191	0.747116	0.697739	0.641238	0.732659	0.81228	0.682967	0.768041	0.694395	0.633667	0.860994	0.774915	0.68172	0.787907
0.2	11	0.708379	0.624192	0.709412	0.67322	0.611092	0.741139	0.697573	0.630188	0.728229	0.81051	0.682391	0.761361	0.700443	0.632115	0.869028	0.774433	0.68498	0.784831
0.2	12	0.703988	0.622007	0.71728	0.673244	0.606316	0.734959	0.682908	0.641671	0.726784	0.812303	0.677292	0.763025	0.697138	0.632487	0.864365	0.773963	0.683176	0.784851
0.2	13	0.706363	0.624104	0.718328	0.668098	0.60555	0.733683	0.689113	0.628306	0.741131	0.813076	0.686459	0.763679	0.694347	0.629375	0.863266	0.772817	0.684892	0.785553
0.2	14	0.703869	0.644162	0.714902	0.670261	0.608475	0.742119	0.682889	0.648664	0.733893	0.808072	0.686305	0.763264	0.693147	0.630685	0.860512	0.77321	0.684005	0.78725
0.2	15	0.702308	0.629827	0.715329	0.666149	0.604835	0.746259	0.68523	0.638893	0.744432	0.812027	0.678839	0.763759	0.696549	0.630944	0.860295	0.767139	0.685313	0.787468
0.2	16	0.706444	0.62786	0.709025	0.669534	0.614745	0.743383	0.69544	0.640267	0.730618	0.811079	0.676842	0.76351	0.697163	0.626647	0.863195	0.768916	0.684489	0.786909
0.2	17	0.701692	0.62265	0.713791	0.675423	0.604881	0.751519	0.678142	0.640798	0.735869	0.816885	0.670571	0.759221	0.698756	0.63021	0.862803	0.770305	0.683893	0.782529
0.2	18	0.710443	0.621277	0.71045	0.66722	0.605724	0.751629	0.680481	0.629454	0.732031	0.810608	0.679765	0.75852	0.696238	0.632048	0.85746	0.772306	0.687505	0.785339
0.2	19	0.710408	0.635338	0.710844	0.667645	0.601594	0.746504	0.678277	0.62067	0.725976	0.809256	0.677808	0.766997	0.694037	0.63227	0.859859	0.775451	0.682778	0.786764
0.2	20	0.713949	0.628325	0.71336	0.668965	0.605264	0.724395	0.694827	0.631814	0.729758	0.813383	0.674606	0.765249	0.696451	0.629567	0.859486	0.772698	0.684886	0.787256
0.2	21	0.699564	0.631421	0.711053	0.669388	0.609211	0.743238	0.676565	0.638142	0.735698	0.807587	0.686129	0.761179	0.69641	0.632037	0.864278	0.7726	0.686229	0.784638
0.2	22	0.709912	0.633555	0.710031	0.667613	0.601422	0.752694	0.688785	0.636523	0.729687	0.813944	0.681723	0.763252	0.698305	0.629977	0.864488	0.763119	0.685364	0.784732
0.2	23	0.699408	0.612169	0.715399	0.670497	0.610055	0.743007	0.683625	0.626842	0.725794	0.81229	0.678121	0.76466	0.692044	0.632309	0.859264	0.773012	0.683688	0.78464
0.2	24	0.709856	0.619517	0.713864	0.669747	0.599275	0.752065	0.706458	0.619236	0.735381	0.80968	0.676468	0.76308	0.700111	0.631837	0.858273	0.776038	0.683589	0.785444
0.2	25	0.724093	0.628519	0.712288	0.674292	0.60828	0.744825	0.689323	0.639529	0.7399	0.810554	0.673056	0.759179	0.69636	0.630227	0.863631	0.771273	0.681376	0.788425
0.2	26	0.715511	0.608852	0.722088	0.678318	0.616005	0.731281	0.681167	0.631571	0.729101	0.813411	0.682391	0.764108	0.697799	0.630317	0.860166	0.774008	0.686637	0.786705
0.2	27	0.707361	0.617345	0.721732	0.671016	0.601571	0.745614	0.691376	0.636351	0.737416	0.818736	0.681904	0.760193	0.694361	0.631381	0.861113	0.777537	0.686519	0.78637
0.2	28	0.71081	0.637472	0.719842	0.67098	0.603709	0.739466	0.683487	0.633247	0.742351	0.812453	0.679827	0.767325	0.693789	0.630018	0.864089	0.772573	0.681008	0.783888
0.2	29	0.704716	0.626549	0.713555	0.667895	0.607174	0.744694	0.692957	0.627722	0.737959	0.813387	0.677184	0.762836	0.69568	0.630928	0.861272	0.776603	0.682538	0.78751
0.2	30	0.709713	0.624366	0.717013	0.67332	0.605722	0.755177	0.687291	0.629917	0.747641	0.816535	0.679939	0.766639	0.698789	0.631503	0.857475	0.774534	0.685467	0.782644
0.2	31	0.706097	0.634837	0.715292	0.670686	0.601978	0.752608	0.678442	0.621381	0.733791	0.810935	0.677871	0.762048	0.699077	0.631412	0.86114	0.770992	0.686955	0.784037
0.2	32	0.702474	0.630351	0.70846	0.671914	0.606594	0.737401	0.680014	0.64421	0.731879	0.811204	0.679094	0.763175	0.698331	0.632106	0.860934	0.77627	0.689056	0.783045
0.2	33	0.716163	0.63947	0.709287	0.675166	0.611965	0.751636	0.689279	0.633886	0.725844	0.805099	0.680867	0.763439	0.701571	0.629349	0.859003	0.773345	0.685304	0.785694
0.2	34	0.710433	0.617028	0.718363	0.669427	0.610814	0.730985	0.692904	0.624224	0.728849	0.81082	0.67865	0.761247	0.696599	0.628923	0.861422	0.771906	0.681516	0.78516
0.2	35	0.710312	0.621274	0.704689	0.666981	0.611549	0.740645	0.68508	0.638917	0.738509	0.813618	0.682356	0.766557	0.692742	0.633525	0.862257	0.772854	0.685461	0.782701
0.2	36	0.703235	0.621185	0.71869	0.666136	0.609462	0.74022	0.685673	0.63464	0.732639	0.811003	0.67497	0.764011	0.697303	0.629694	0.862935	0.770986	0.678347	0.782161
0.2	37	0.723299	0.631473	0.711624	0.674561	0.602724	0.746897	0.6786	0.632177	0.723224	0.805491	0.679749	0.768194	0.694885	0.628674	0.86149	0.773819	0.684385	0.786656
0.2	38	0.712251	0.633134	0.720374	0.670061	0.607341	0.753836	0.688231	0.624965	0.729881	0.81697	0.676058	0.763391	0.694011	0.630238	0.864427	0.77363	0.6849	0.786658
0.2	39	0.714643	0.637655	0.716926	0.672567	0.60748	0.741373	0.680838	0.624162	0.735119	0.810713	0.683505	0.759312	0.694481	0.628869	0.861371	0.772933	0.686965	0.784898
0.2	40	0.712512	0.610886	0.712695	0.674922	0.603165	0.752387	0.689295	0.639517	0.73871	0.808996	0.666186	0.762109	0.696469	0.628933	0.859542	0.77518	0.680519	0.786291
0.2	41	0.696891	0.620068	0.722568	0.676238	0.615004	0.743901	0.685255	0.640046	0.723477	0.807661	0.683725	0.762011	0.697545	0.630068	0.858275	0.771924	0.685301	0.784011
0.2	42	0.702992	0.629093	0.715415	0.673107	0.603922	0.759768	0.693569	0.623448	0.729515	0.809802	0.679176	0.7608	0.699848	0.627658	0.860532	0.765794	0.688165	0.786648
0.2	43	0.716339	0.614116	0.717153	0.671029	0.61283	0.736337	0.685989	0.636447	0.73189	0.811359	0.680842	0.759781	0.696513	0.628467	0.867923	0.773376	0.683868	0.787099
0.2	44	0.716146	0.630122	0.716767	0.670373	0.603662	0.747563	0.686417	0.637395	0.732971	0.811285	0.67562	0.759741	0.700531	0.62795	0.864293	0.776222	0.683506	0.787567
0.2	45	0.699575	0.623555	0.717916	0.672035	0.608959	0.758499	0.675442	0.632417	0.726419	0.809014	0.679835	0.760705	0.695749	0.63242	0.859427	0.774699	0.68242	0.781232
0.2	46	0.706121	0.619968	0.718333	0.670709	0.611041	0.740953	0.686126	0.648474	0.743497	0.814681	0.674047	0.765821	0.697309	0.632157	0.864143	0.770886	0.686151	0.785644
0.2	47	0.708015	0.624853	0.709656	0.681123	0.610784	0.752833	0.685523	0.652574	0.732497	0.814303	0.679801	0.763855	0.698032	0.632717	0.862286	0.771566	0.681857	0.787001
0.2	48	0.71231	0.62833	0.711374	0.67061	0.609786	0.747458	0.685615	0.650526	0.736291	0.812241	0.677278	0.768232	0.698564	0.628196	0.863403	0.773229	0.682171	0.788472
0.2	49	0.697289	0.633061	0.718623	0.675871	0.60417	0.741267	0.678783	0.643945	0.72855	0.809285	0.68213	0.762843	0.697058	0.631189	0.86107	0.773148	0.686506	0.787279
0.25	0	0.717077	0.632343	0.713153	0.671651	0.609927	0.738432	0.713778	0.644736	0.737929	0.816713	0.681324	0.765694	0.703448	0.629146	0.862782	0.771992	0.687593	0.784853
0.25	1	0.704098	0.646752	0.719569	0.676658	0.610048	0.744928	0.699708	0.646374	0.74596	0.817673	0.682788	0.769368	0.703742	0.630787	0.865631	0.775626	0.686927	0.789985
0.25	2	0.714857	0.635222	0.720159	0.674224	0.610543	0.762139	0.700635	0.652096	0.736871	0.810418	0.676142	0.767043	0.703365	0.632874	0.860472	0.769274	0.685073	0.789526
0.25	3	0.71594	0.636333	0.717008	0.678017	0.607969	0.750239	0.703528	0.630006	0.741355	0.809915	0.678457	0.76702	0.698306	0.630057	0.864475	0.774032	0.684199	0.788379
0.25	4	0.716663	0.625069	0.718382	0.676923	0.61469	0.755227	0.685667	0.628929	0.739575	0.818126	0.681829	0.765848	0.702838	0.633261	0.861943	0.77464	0.687734	0.793356
0.25	5	0.717458	0.631998	0.719237	0.681437	0.609197	0.770404	0.698153	0.650969	0.729589	0.812642	0.67856	0.770121	0.706239	0.631929	0.861566	0.771978	0.687482	0.788173
0.25	6	0.699655	0.617931	0.716352	0.674392	0.612156	0.768079	0.702941	0.64773	0.740943	0.819175	0.684679	0.764702	0.701288	0.634072	0.866585	0.774726	0.685822	0.790389
0.25	7	0.712557	0.632815	0.717121	0.676924	0.604248	0.747522	0.693418	0.634276	0.734562	0.81766	0.682501	0.767728	0.700699	0.63176	0.866221	0.775079	0.689257	0.787252
0.25	8	0.728215	0.636844	0.71964	0.677769	0.603494	0.731666	0.705202	0.647869	0.735158	0.813931	0.683498	0.768066	0.70179	0.630553	0.864164	0.776673	0.682268	0.78809
0.25	9	0.716916	0.638838	0.720504	0.671946	0.615268	0.74875	0.706523	0.643028	0.735241	0.807502	0.685798	0.768053	0.701319	0.632557	0.862523	0.776749	0.686227	0.786867
0.25	10	0.719192	0.627795	0.719746	0.672944	0.610278	0.730163	0.689471	0.625693	0.733691	0.813746	0.69033	0.76929	0.701225	0.632573	0.86257	0.774409	0.685782	0.788686
0.25	11	0.714399	0.624949	0.712714	0.676407	0.611969	0.734114	0.700365	0.642328	0.73113	0.816689	0.68599	0.769305	0.702879	0.631439	0.870578	0.77478	0.683829	0.786217
0.25	12	0.709529	0.619899	0.720783	0.677612	0.60875	0.757106	0.69632	0.64689	0.748221	0.8165	0.679855	0.76607	0.702653	0.632747	0.865698	0.774928	0.68374	0.787784
0.25	13	0.706581	0.621164	0.718405	0.673783	0.610343	0.757293	0.69857	0.632914	0.73916	0.814952	0.686775	0.764861	0.696491	0.632776	0.866023	0.773917	0.690503	0.788125
0.25	14	0.720807	0.625074	0.716595	0.675964	0.611733	0.742149	0.699588	0.637357	0.732867	0.809957	0.691337	0.765904	0.697684	0.630677	0.863404	0.777202	0.685103	0.786562
0.25	15	0.704683	0.626359	0.714493	0.678561	0.612123	0.752235	0.694611	0.631956	0.73526	0.815903	0.681329	0.768272	0.701774	0.631974	0.862315	0.775423	0.685112	0.787578
0.25	16	0.71336	0.619574	0.716889	0.676274	0.605747	0.749423	0.708476	0.651317	0.726823	0.816326	0.680515	0.763775	0.700329	0.633507	0.861085	0.773619	0.684557	0.785209
0.25	17	0.711866	0.62059	0.714338	0.675287	0.609021	0.74562	0.704738	0.629814	0.735365	0.812257	0.67297	0.766047	0.704198	0.632076	0.861249	0.772825	0.686596	0.785757
0.25	18	0.715747	0.61029	0.720079	0.673163	0.611764	0.748463	0.703901	0.654401	0.730034	0.81383	0.680214	0.767109	0.701762	0.633349	0.862794	0.774026	0.689855	0.792582
0.25	19	0.712249	0.628567	0.716996	0.673266	0.608106	0.749326	0.709726	0.634489	0.734776	0.818295	0.682344	0.766892	0.700147	0.631939	0.862833	0.775013	0.686949	0.787293
0.25	20	0.71662	0.617324	0.714652	0.675129	0.611358	0.738577	0.706524	0.652077	0.732689	0.818008	0.678417	0.76352	0.700777	0.630984	0.861093	0.776174	0.690096	0.786493
0.25	21	0.706952	0.625469	0.716609	0.675925	0.616333	0.744397	0.694827	0.635532	0.732628	0.818172	0.686115	0.766965	0.700416	0.634048	0.861556	0.778234	0.684653	0.785789
0.25	22	0.706647	0.639249	0.72201	0.673416	0.602108	0.745651	0.702227	0.639174	0.743064	0.813753	0.68105	0.769049	0.702361	0.631123	0.866881	0.774658	0.687887	0.792096
0.25	23	0.723269	0.642382	0.72089	0.672061	0.611091	0.752673	0.706227	0.641482	0.735372	0.814784	0.681454	0.771746	0.70175	0.631191	0.868193	0.774866	0.688187	0.785504
0.25	24	0.710261	0.626453	0.72025	0.683825	0.609851	0.754407	0.690069	0.631475	0.728905	0.815733	0.679651	0.765043	0.699225	0.627853	0.86641	0.774301	0.683555	0.791842
0.25	25	0.730311	0.64271	0.71622	0.680378	0.604386	0.741877	0.70505	0.639218	0.737763	0.814874	0.680753	0.762951	0.704997	0.633183	0.8634	0.771635	0.686869	0.788506
0.25	26	0.703092	0.635494	0.724157	0.68424	0.611004	0.751801	0.692509	0.636674	0.737434	0.811437	0.683632	0.76737	0.702033	0.632117	0.865983	0.777278	0.689056	0.78913
0.25	27	0.707677	0.624877	0.712772	0.677122	0.610146	0.750125	0.70368	0.63417	0.727224	0.818464	0.681443	0.76583	0.698572	0.63288	0.864837	0.771656	0.689756	0.791391
0.25	28	0.708159	0.618743	0.72352	0.671292	0.600665	0.757312	0.697228	0.640005	0.732554	0.816667	0.684851	0.760214	0.699536	0.632833	0.86522	0.771425	0.685756	0.787301
0.25	29	0.714643	0.640428	0.722712	0.671889	0.613483	0.733657	0.715907	0.637092	0.731514	0.812367	0.682747	0.767085	0.702357	0.631249	0.862322	0.770851	0.681882	0.787782
0.25	30	0.716175	0.634264	0.718598	0.674396	0.613223	0.764417	0.70934	0.651174	0.732819	0.813739	0.6828	0.766986	0.702917	0.630532	0.8634	0.776305	0.688372	0.788934
0.25	31	0.713082	0.621688	0.715787	0.675476	0.606253	0.741854	0.701302	0.639704	0.735013	0.812056	0.678721	0.764967	0.70306	0.632878	0.862988	0.774189	0.687769	0.787238
0.25	32	0.716605	0.642258	0.721361	0.678677	0.605622	0.735211	0.695296	0.641973	0.735609	0.818665	0.680852	0.766492	0.700968	0.631581	0.866543	0.772386	0.687501	0.786765
0.25	33	0.727514	0.6181	0.724875	0.675672	0.603079	0.757971	0.698851	0.62351	0.729105	0.811321	0.679831	0.770153	0.701201	0.634978	0.862979	0.772934	0.686661	0.7887
0.25	34	0.708654	0.614634	0.716167	0.672763	0.608481	0.759748	0.697152	0.632094	0.736025	0.82088	0.681667	0.764517	0.698816	0.634168	0.864407	0.775532	0.688274	0.789471
0.25	35	0.717409	0.628187	0.716148	0.680115	0.607362	0.758436	0.698781	0.647768	0.735231	0.814498	0.681276	0.770314	0.699003	0.630598	0.865115	0.773868	0.685004	0.785516
0.25	36	0.714248	0.633571	0.717467	0.681261	0.604496	0.750508	0.676448	0.63684	0.732175	0.814704	0.679634	0.766015	0.701297	0.631841	0.865612	0.77201	0.686808	0.791024
0.25	37	0.71898	0.623767	0.717313	0.672272	0.604067	0.754851	0.713649	0.64577	0.742101	0.813759	0.683093	0.769709	0.700604	0.632076	0.860928	0.772889	0.686222	0.788572
0.25	38	0.718615	0.626598	0.705922	0.681222	0.60524	0.759416	0.70216	0.64421	0.737638	0.820481	0.682168	0.768711	0.701152	0.630281	0.862613	0.777682	0.685408	0.790466
0.25	39	0.717764	0.627849	0.720913	0.674658	0.608826	0.752779	0.683038	0.636502	0.735816	0.817181	0.68815	0.766489	0.699459	0.631492	0.866467	0.778035	0.681376	0.785009
0.25	40	0.715762	0.626831	0.715737	0.676955	0.607571	0.751137	0.702386	0.629793	0.737869	0.815575	0.6803	0.767126	0.701162	0.63327	0.863383	0.774337	0.682748	0.787486
0.25	41	0.71732	0.617826	0.721424	0.683277	0.614475	0.750903	0.687395	0.650001	0.731885	0.811071	0.684888	0.765666	0.703333	0.634375	0.865606	0.774685	0.688191	0.791343
0.25	42	0.727412	0.639819	0.71812	0.672385	0.608427	0.752285	0.713632	0.638101	0.741477	0.81437	0.677369	0.766133	0.705169	0.63109	0.865359	0.774456	0.684523	0.78481
0.25	43	0.720906	0.633974	0.72473	0.676624	0.612679	0.755389	0.695496	0.641852	0.732234	0.813887	0.680662	0.76465	0.704587	0.633592	0.868066	0.772098	0.687524	0.789357
0.25	44	0.718944	0.624516	0.714111	0.672302	0.605671	0.743972	0.704097	0.637972	0.734851	0.813029	0.680795	0.766522	0.701967	0.633171	0.867319	0.773208	0.68135	0.782471
0.25	45	0.718993	0.633962	0.72238	0.675267	0.607114	0.755299	0.69727	0.655624	0.736235	0.816089	0.68277	0.764375	0.698745	0.632809	0.864352	0.771444	0.687329	0.789991
0.25	46	0.713408	0.622404	0.720902	0.678423	0.616658	0.760291	0.697503	0.637774	0.724529	0.815835	0.680583	0.766771	0.701989	0.630332	0.866685	0.774531	0.686676	0.789223
0.25	47	0.71331	0.630768	0.717444	0.669692	0.609172	0.746954	0.69539	0.635363	0.737341	0.81504	0.681004	0.766822	0.702823	0.63301	0.866705	0.775986	0.686774	0.790104
0.25	48	0.709263	0.612087	0.725894	0.671849	0.604797	0.743767	0.695875	0.639381	0.73443	0.814796	0.684601	0.764615	0.699281	0.631578	0.865822	0.777182	0.684381	0.794023
0.25	49	0.713802	0.624848	0.709991	0.676287	0.607378	0.748686	0.686214	0.614961	0.731903	0.814419	0.680787	0.766963	0.697682	0.632855	0.863709	0.775416	0.687377	0.788378
0.3	0	0.726118	0.649702	0.726556	0.681402	0.611261	0.769564	0.704195	0.636489	0.75505	0.820049	0.683677	0.76851	0.701861	0.63552	0.864781	0.781296	0.684707	0.793962
0.3	1	0.721558	0.646406	0.723215	0.676053	0.606792	0.769754	0.713681	0.651122	0.740249	0.819305	0.683394	0.769888	0.708056	0.631637	0.869676	0.778791	0.685497	0.789899
0.3	2	0.715416	0.634161	0.72228	0.678375	0.614408	0.757927	0.725045	0.65552	0.739979	0.814673	0.686043	0.770752	0.704499	0.63297	0.867243	0.776998	0.682678	0.793779
0.3	3	0.716252	0.626911	0.722915	0.678656	0.61188	0.761769	0.7229	0.63678	0.739784	0.815839	0.683385	0.769071	0.704504	0.63484	0.866309	0.778872	0.688319	0.792967
0.3	4	0.714979	0.640925	0.722232	0.680605	0.609965	0.761477	0.726257	0.637269	0.745983	0.817556	0.684326	0.77206	0.706335	0.632641	0.86473	0.778152	0.6855	0.795335
0.3	5	0.720312	0.634423	0.726256	0.672572	0.617151	0.772346	0.708776	0.648405	0.747307	0.821741	0.684648	0.772046	0.706618	0.636315	0.867989	0.780179	0.689241	0.795362
0.3	6	0.716997	0.640586	0.718908	0.685639	0.61097	0.766117	0.701314	0.648025	0.737702	0.818817	0.68491	0.768923	0.705704	0.632073	0.866956	0.777948	0.69051	0.791606
0.3	7	0.715728	0.637401	0.723346	0.680365	0.608241	0.767637	0.713999	0.634041	0.744354	0.818948	0.680595	0.771646	0.708578	0.634856	0.871044	0.772633	0.68636	0.795017
0.3	8	0.715704	0.638379	0.723347	0.67922	0.610344	0.746893	0.720757	0.658284	0.741656	0.815457	0.683232	0.768644	0.704985	0.633998	0.866512	0.773996	0.691124	0.796267
0.3	9	0.726603	0.644684	0.726689	0.685632	0.611728	0.779562	0.707975	0.640357	0.745119	0.817052	0.690797	0.770352	0.705243	0.63168	0.869935	0.777205	0.684962	0.792635
0.3	10	0.712148	0.624718	0.720045	0.676278	0.61466	0.762275	0.716383	0.628273	0.743481	0.818528	0.685078	0.769465	0.702914	0.63389	0.870465	0.773464	0.686118	0.788395
0.3	11	0.72043	0.62687	0.725766	0.680677	0.611128	0.760606	0.704993	0.650665	0.737212	0.818965	0.683106	0.770063	0.704869	0.63255	0.872968	0.775047	0.686305	0.785972
0.3	12	0.722121	0.63977	0.723775	0.683042	0.604883	0.756137	0.705217	0.639185	0.736254	0.81929	0.684166	0.770812	0.703748	0.636362	0.868482	0.775568	0.685801	0.79057
0.3	13	0.718953	0.623638	0.719585	0.678371	0.611676	0.75148	0.713257	0.652893	0.741937	0.82	0.688915	0.768641	0.703638	0.632698	0.872319	0.778512	0.685913	0.790204
0.3	14	0.719715	0.634174	0.725437	0.674328	0.610733	0.756019	0.71907	0.647271	0.736416	0.823358	0.687047	0.766825	0.702467	0.63274	0.865546	0.776241	0.685968	0.79165
0.3	15	0.707504	0.648817	0.725922	0.681005	0.605166	0.757061	0.725315	0.657395	0.747081	0.817951	0.681381	0.765118	0.70874	0.633804	0.866429	0.77795	0.68814	0.792169
0.3	16	0.730045	0.637423	0.728997	0.673087	0.609317	0.767112	0.717609	0.640987	0.741437	0.817714	0.68401	0.7711	0.704656	0.634371	0.866887	0.776521	0.688029	0.790021
0.3	17	0.724299	0.638016	0.72432	0.683413	0.608463	0.768441	0.710336	0.62387	0.737325	0.81508	0.679814	0.768926	0.704445	0.633694	0.86769	0.777895	0.688804	0.791984
0.3	18	0.723813	0.64575	0.727244	0.684977	0.603311	0.760737	0.703899	0.631783	0.744568	0.816429	0.688848	0.767961	0.705014	0.630353	0.865159	0.776634	0.688846	0.791373
0.3	19	0.712032	0.632308	0.722484	0.67716	0.609111	0.763785	0.719561	0.649622	0.742958	0.817219	0.683507	0.773139	0.70145	0.631456	0.869259	0.77533	0.687158	0.790618
0.3	20	0.723489	0.638988	0.723473	0.68113	0.617664	0.758008	0.721623	0.645999	0.740972	0.81933	0.683137	0.766496	0.702264	0.633305	0.867911	0.772939	0.686533	0.795352
0.3	21	0.72878	0.644199	0.732653	0.680716	0.602865	0.771765	0.71468	0.640253	0.741652	0.812951	0.690158	0.771151	0.706001	0.63632	0.867635	0.777335	0.690244	0.794877
0.3	22	0.718339	0.627887	0.724598	0.681564	0.606012	0.754404	0.713054	0.641639	0.743595	0.819905	0.684716	0.766363	0.706737	0.634146	0.865685	0.77313	0.686381	0.791454
0.3	23	0.714488	0.639117	0.719738	0.676871	0.609636	0.7544	0.713409	0.666141	0.739658	0.813082	0.685941	0.77159	0.707916	0.634566	0.86686	0.779166	0.691145	0.792437
0.3	24	0.707977	0.637412	0.72794	0.67904	0.616773	0.757275	0.705003	0.6483	0.74377	0.818012	0.683603	0.771226	0.705535	0.634612	0.866713	0.7779	0.684642	0.791751
0.3	25	0.717298	0.628065	0.723227	0.674982	0.616036	0.748391	0.720427	0.637326	0.740649	0.820479	0.684531	0.769777	0.702997	0.630229	0.868195	0.778526	0.684116	0.790429
0.3	26	0.712192	0.62535	0.727664	0.676382	0.605298	0.752854	0.712116	0.630223	0.741679	0.817892	0.687208	0.770296	0.704076	0.634605	0.866172	0.777362	0.684498	0.790073
0.3	27	0.715296	0.644655	0.716131	0.677091	0.608755	0.767137	0.716746	0.632453	0.74443	0.812322	0.683429	0.768865	0.70409	0.630775	0.866026	0.7802	0.690321	0.796074
0.3	28	0.728078	0.643388	0.725776	0.675988	0.607362	0.76971	0.703803	0.649158	0.741315	0.815843	0.688833	0.765981	0.706402	0.632659	0.866378	0.778095	0.684649	0.789984
0.3	29	0.713858	0.631143	0.723291	0.680835	0.612023	0.751277	0.697514	0.644766	0.749703	0.818036	0.688746	0.763708	0.705296	0.633504	0.866258	0.77615	0.68683	0.791304
0.3	30	0.734131	0.639433	0.729212	0.685968	0.605951	0.76457	0.711657	0.650177	0.746448	0.815165	0.682394	0.771433	0.706162	0.634457	0.865368	0.774652	0.68603	0.792439
0.3	31	0.711268	0.62772	0.714865	0.680871	0.609269	0.762799	0.72364	0.643178	0.734679	0.816013	0.686406	0.766109	0.708434	0.635679	0.866825	0.775808	0.68708	0.788424
0.3	32	0.724874	0.642211	0.730914	0.683379	0.608658	0.757556	0.717848	0.648562	0.739523	0.822514	0.683033	0.772103	0.706844	0.631234	0.866222	0.777852	0.686023	0.792193
0.3	33	0.717647	0.640281	0.721889	0.678491	0.612589	0.759218	0.717847	0.653968	0.74806	0.813111	0.686483	0.767778	0.704977	0.636607	0.869894	0.775506	0.688584	0.791959
0.3	34	0.7098	0.635204	0.726804	0.679117	0.606282	0.757944	0.717203	0.637633	0.748141	0.818658	0.684689	0.765538	0.706204	0.63107	0.870647	0.776951	0.686361	0.793389
0.3	35	0.705167	0.637517	0.725899	0.682567	0.60766	0.763731	0.711364	0.654779	0.740356	0.818179	0.684243	0.766228	0.701518	0.633578	0.86803	0.77378	0.688262	0.793842
0.3	36	0.717015	0.642218	0.723108	0.67827	0.617663	0.75664	0.714254	0.643553	0.748226	0.813748	0.683088	0.767629	0.705189	0.633763	0.863746	0.774425	0.685659	0.791479
0.3	37	0.726139	0.626194	0.725967	0.67908	0.608515	0.76237	0.711211	0.647211	0.737756	0.817535	0.685675	0.768919	0.704411	0.635582	0.86783	0.776993	0.686404	0.787291
0.3	38	0.719461	0.637917	0.72431	0.680792	0.611573	0.762407	0.707435	0.646825	0.736005	0.825555	0.685163	0.769508	0.703708	0.634666	0.865954	0.776203	0.685272	0.78832
0.3	39	0.718258	0.638262	0.733034	0.675371	0.614798	0.760834	0.713719	0.645461	0.744315	0.818636	0.687985	0.769557	0.70452	0.633416	0.868786	0.777468	0.688252	0.788899
0.3	40	0.722622	0.619117	0.726951	0.673712	0.607953	0.774889	0.716148	0.646863	0.738211	0.81529	0.677742	0.767138	0.704443	0.630894	0.865851	0.772938	0.685293	0.792938
0.3	41	0.720493	0.637473	0.730563	0.682307	0.61739	0.757213	0.711716	0.640775	0.748092	0.816739	0.689216	0.769645	0.708672	0.633481	0.86679	0.776467	0.689534	0.792482
0.3	42	0.714987	0.638696	0.722139	0.682462	0.607087	0.747207	0.710542	0.654167	0.74319	0.821852	0.684839	0.768456	0.705052	0.635013	0.865136	0.77461	0.68831	0.791849
0.3	43	0.713815	0.635578	0.726626	0.681217	0.609479	0.761512	0.718651	0.64296	0.736931	0.810753	0.68932	0.772902	0.704174	0.633494	0.866065	0.77618	0.687042	0.793096
0.3	44	0.711179	0.632046	0.723047	0.677022	0.606754	0.755124	0.698713	0.645559	0.747178	0.817935	0.685361	0.769693	0.702609	0.632424	0.869322	0.77861	0.685814	0.796073
0.3	45	0.729414	0.630155	0.723804	0.68205	0.609066	0.758333	0.711425	0.647733	0.738297	0.819603	0.686368	0.765699	0.706689	0.633634	0.867826	0.774831	0.685622	0.788971
0.3	46	0.713561	0.626679	0.722391	0.680664	0.609796	0.767898	0.710357	0.640631	0.746578	0.816232	0.686494	0.769211	0.706274	0.631383	0.869518	0.779722	0.687422	0.797048
0.3	47	0.715485	0.636893	0.723119	0.671698	0.610974	0.763986	0.704786	0.644213	0.73553	0.817226	0.68425	0.772943	0.70569	0.634032	0.867824	0.776445	0.689381	0.791683
0.3	48	0.713495	0.636872	0.725013	0.67745	0.608652	0.758892	0.707987	0.644487	0.737364	0.819706	0.684955	0.773535	0.702998	0.631855	0.866363	0.777013	0.686548	0.797784
0.3	49	0.725517	0.623813	0.719159	0.678962	0.607674	0.761495	0.722216	0.647506	0.743265	0.815009	0.687263	0.771996	0.705124	0.633908	0.870102	0.777547	0.685225	0.791526
0.35	0	0.725599	0.640526	0.735211	0.676428	0.602719	0.774377	0.72577	0.646394	0.74381	0.824641	0.684218	0.771255	0.708362	0.633631	0.868651	0.780529	0.687047	0.794057
0.35	1	0.726287	0.637815	0.726649	0.680451	0.612234	0.767977	0.725765	0.659767	0.746892	0.817868	0.688315	0.770239	0.708913	0.632303	0.870842	0.776574	0.686264	0.794958
0.35	2	0.72446	0.630972	0.73174	0.673106	0.613708	0.765787	0.728054	0.659252	0.748277	0.822575	0.682661	0.777548	0.711673	0.633178	0.868028	0.779129	0.688549	0.797038
0.35	3	0.723679	0.62809	0.736211	0.679231	0.60871	0.768445	0.718578	0.654176	0.753624	0.81929	0.688395	0.773816	0.70955	0.634143	0.868052	0.780573	0.683971	0.789909
0.35	4	0.719381	0.621937	0.732451	0.681407	0.610505	0.77616	0.720953	0.662023	0.747695	0.821805	0.689111	0.772166	0.710231	0.635897	0.870213	0.779009	0.686952	0.795913
0.35	5	0.718143	0.632904	0.73157	0.685676	0.613999	0.780128	0.722822	0.641669	0.746081	0.82278	0.682872	0.771482	0.708259	0.634482	0.868536	0.777232	0.6877	0.793298
0.35	6	0.728515	0.637014	0.735353	0.685309	0.611967	0.777887	0.722549	0.64798	0.748459	0.82167	0.691759	0.770806	0.708306	0.631927	0.869248	0.777971	0.68899	0.792462
0.35	7	0.734297	0.627204	0.734892	0.683351	0.614653	0.761621	0.713028	0.643798	0.741779	0.820189	0.684981	0.774198	0.707112	0.632969	0.868948	0.782452	0.686112	0.796341
0.35	8	0.739127	0.622217	0.732504	0.677973	0.608999	0.766149	0.718502	0.655712	0.744643	0.819763	0.687985	0.775253	0.706343	0.633476	0.87146	0.77641	0.687735	0.795408
0.35	9	0.705964	0.63605	0.729442	0.683675	0.617377	0.785942	0.71372	0.6569	0.736456	0.81642	0.68555	0.773757	0.71069	0.632122	0.866462	0.777935	0.68822	0.795017
0.35	10	0.706141	0.629922	0.733177	0.686901	0.618299	0.773352	0.721002	0.662265	0.7441	0.819461	0.688089	0.770465	0.70586	0.63522	0.871243	0.777108	0.688534	0.792892
0.35	11	0.725587	0.63686	0.732778	0.684473	0.613602	0.762738	0.71655	0.660711	0.747675	0.821076	0.688755	0.773836	0.710192	0.63164	0.870093	0.785126	0.684698	0.790504
0.35	12	0.729588	0.621222	0.736374	0.67735	0.607901	0.773071	0.704738	0.65932	0.746391	0.8206	0.685487	0.77598	0.708596	0.633428	0.873437	0.776443	0.688342	0.794903
0.35	13	0.711214	0.630381	0.733701	0.682852	0.61673	0.769224	0.707677	0.653184	0.738541	0.825704	0.690237	0.772889	0.709276	0.63357	0.876753	0.782261	0.691279	0.792938
0.35	14	0.725143	0.627907	0.733861	0.68404	0.609337	0.775065	0.717456	0.6456	0.750554	0.823992	0.690811	0.773268	0.706907	0.633652	0.868702	0.780406	0.687736	0.794018
0.35	15	0.733009	0.630508	0.734129	0.683228	0.61626	0.768571	0.720107	0.65614	0.745014	0.819639	0.684339	0.777092	0.707335	0.635152	0.871072	0.780113	0.683082	0.795125
0.35	16	0.727035	0.626015	0.73184	0.693582	0.606754	0.766222	0.71396	0.661404	0.753202	0.816943	0.683411	0.772398	0.708771	0.633988	0.871854	0.779667	0.68275	0.793104
0.35	17	0.72426	0.631696	0.729216	0.683601	0.614117	0.764914	0.718747	0.64887	0.743636	0.823777	0.686729	0.776456	0.708046	0.634738	0.869584	0.780419	0.690198	0.793191
0.35	18	0.717647	0.633326	0.731835	0.676188	0.611401	0.77377	0.727634	0.652552	0.740763	0.817455	0.685366	0.77406	0.710131	0.635306	0.870055	0.780317	0.690436	0.792866
0.35	19	0.73999	0.633333	0.733371	0.676933	0.612895	0.775057	0.726744	0.655995	0.750336	0.821759	0.68738	0.777034	0.709994	0.632675	0.872391	0.779819	0.684768	0.795307
0.35	20	0.715425	0.636414	0.734701	0.684744	0.611043	0.763852	0.708367	0.649106	0.739691	0.826871	0.689446	0.771611	0.709661	0.632676	0.868802	0.77601	0.684992	0.795392
0.35	21	0.72509	0.635064	0.733211	0.684061	0.613505	0.765688	0.724751	0.651924	0.747471	0.819768	0.688693	0.774176	0.710306	0.6322	0.873686	0.780071	0.690935	0.796986
0.35	22	0.737558	0.638401	0.734332	0.690167	0.615977	0.776237	0.715101	0.643373	0.736592	0.81896	0.68895	0.771405	0.711791	0.634047	0.871221	0.780142	0.687651	0.799004
0.35	23	0.70875	0.631902	0.733643	0.681341	0.608829	0.770602	0.708101	0.652462	0.743851	0.82824	0.684646	0.772201	0.705917	0.632565	0.872379	0.784073	0.689001	0.79547
0.35	24	0.713918	0.627436	0.730551	0.683874	0.61068	0.774456	0.699731	0.654568	0.749435	0.822417	0.686371	0.772734	0.707579	0.631335	0.870979	0.778988	0.68724	0.795838
0.35	25	0.738539	0.638833	0.728448	0.675582	0.610681	0.771811	0.707844	0.661293	0.743972	0.818816	0.686397	0.774728	0.71186	0.633781	0.87214	0.777758	0.682098	0.797302
0.35	26	0.723079	0.640141	0.736019	0.682698	0.614508	0.769693	0.714464	0.670665	0.743885	0.822535	0.689066	0.771051	0.709455	0.634933	0.871732	0.779203	0.688491	0.795847
0.35	27	0.710249	0.62147	0.736924	0.680472	0.61975	0.785673	0.725053	0.658866	0.736635	0.823241	0.686182	0.769692	0.710118	0.633489	0.871221	0.77895	0.688335	0.793443
0.35	28	0.727428	0.632235	0.73343	0.681567	0.612056	0.776569	0.712991	0.642494	0.741282	0.821602	0.6891	0.771549	0.710779	0.636876	0.868145	0.778163	0.686598	0.79131
0.35	29	0.730166	0.630432	0.73217	0.682228	0.610764	0.78042	0.717465	0.643668	0.747604	0.819685	0.686482	0.773928	0.708571	0.635002	0.869837	0.779391	0.687521	0.795537
0.35	30	0.718043	0.641537	0.732651	0.680614	0.613629	0.778898	0.716755	0.655551	0.742132	0.821517	0.688719	0.771098	0.710744	0.632615	0.870259	0.78086	0.691227	0.795888
0.35	31	0.719325	0.628492	0.732279	0.679731	0.611001	0.768561	0.720902	0.650294	0.734571	0.822297	0.686209	0.774813	0.708139	0.633625	0.872412	0.779683	0.687875	0.793309
0.35	32	0.722288	0.624854	0.728026	0.686496	0.614157	0.77153	0.710193	0.648122	0.738078	0.821584	0.686073	0.77195	0.7082	0.636026	0.871904	0.778914	0.690093	0.795658
0.35	33	0.73079	0.618086	0.730553	0.682423	0.616546	0.781086	0.716542	0.63896	0.744751	0.811949	0.686059	0.772911	0.71089	0.631876	0.86853	0.780364	0.686636	0.796663
0.35	34	0.720141	0.627732	0.735498	0.676657	0.615055	0.769136	0.721364	0.650124	0.751945	0.820952	0.687616	0.77081	0.71204	0.633097	0.872225	0.777977	0.684542	0.795876
0.35	35	0.717553	0.632438	0.727662	0.683611	0.615865	0.775146	0.719877	0.654134	0.741621	0.824337	0.690179	0.772312	0.706418	0.634156	0.871528	0.778482	0.686902	0.794682
0.35	36	0.727014	0.622116	0.733182	0.678153	0.609911	0.770095	0.708061	0.644929	0.738513	0.816974	0.683615	0.77277	0.709392	0.634792	0.872133	0.776672	0.683997	0.79451
0.35	37	0.719339	0.628016	0.727682	0.688244	0.60949	0.773249	0.713704	0.652441	0.738838	0.820882	0.684318	0.773192	0.709846	0.635593	0.868259	0.779577	0.687435	0.793763
0.35	38	0.718745	0.635569	0.729369	0.686855	0.614625	0.784593	0.726281	0.651389	0.73627	0.822674	0.6881	0.773176	0.71258	0.632148	0.871822	0.77931	0.687076	0.796047
0.35	39	0.730111	0.628979	0.726024	0.678766	0.607569	0.785754	0.716469	0.651857	0.74523	0.820619	0.691347	0.772533	0.708529	0.632677	0.872045	0.780488	0.692343	0.792101
0.35	40	0.72217	0.624637	0.73136	0.684552	0.615718	0.757623	0.72097	0.661313	0.7485	0.820492	0.686784	0.772596	0.71023	0.632122	0.871021	0.777791	0.682962	0.794595
0.35	41	0.725965	0.644287	0.734507	0.684194	0.612494	0.775653	0.717091	0.65968	0.739326	0.821738	0.689492	0.774959	0.710731	0.635106	0.868282	0.78306	0.686467	0.793946
0.35	42	0.725909	0.637123	0.72713	0.688414	0.616883	0.771939	0.711073	0.663335	0.739976	0.820964	0.687773	0.770705	0.711581	0.633067	0.867712	0.775222	0.690244	0.793034
0.35	43	0.720995	0.62267	0.730021	0.684241	0.611646	0.773467	0.723429	0.649896	0.742034	0.819439	0.688829	0.773887	0.709485	0.635477	0.868193	0.777342	0.687037	0.792817
0.35	44	0.721274	0.625996	0.733067	0.680199	0.61446	0.782615	0.719278	0.643707	0.739063	0.820755	0.688447	0.775076	0.710321	0.63538	0.87106	0.779228	0.685896	0.79191
0.35	45	0.72707	0.640475	0.730289	0.686461	0.615659	0.778008	0.714949	0.661698	0.738741	0.821437	0.684337	0.77439	0.709048	0.631379	0.873077	0.779218	0.68466	0.793213
0.35	46	0.734081	0.635735	0.732177	0.674879	0.616383	0.764157	0.725187	0.652796	0.743995	0.822722	0.686152	0.772147	0.707388	0.632879	0.873012	0.782502	0.686629	0.792226
0.35	47	0.724346	0.635418	0.729323	0.678098	0.617257	0.761659	0.729625	0.660435	0.745482	0.81851	0.686454	0.775399	0.709768	0.636902	0.869987	0.785132	0.685162	0.795594
0.35	48	0.724766	0.625806	0.736024	0.683011	0.613037	0.7754	0.720674	0.661908	0.743493	0.82214	0.687557	0.771458	0.710263	0.633516	0.872298	0.779997	0.685711	0.796685
0.35	49	0.720778	0.633987	0.733438	0.682858	0.617795	0.775516	0.722288	0.649978	0.746784	0.819713	0.686291	0.77058	0.708435	0.632835	0.871426	0.783688	0.690993	0.794543
0.4	0	0.74377	0.641247	0.73939	0.689136	0.622576	0.773803	0.727118	0.660359	0.752785	0.824322	0.687749	0.778003	0.712292	0.633917	0.87383	0.783988	0.692939	0.799326
0.4	1	0.734277	0.642618	0.737685	0.689011	0.615206	0.770022	0.729656	0.659354	0.742843	0.825315	0.691117	0.782466	0.714153	0.633178	0.873887	0.782217	0.692139	0.793303
0.4	2	0.735412	0.647524	0.738785	0.687094	0.615915	0.781146	0.739869	0.660218	0.755536	0.821392	0.689284	0.781259	0.711	0.634004	0.874741	0.784955	0.687143	0.799011
0.4	3	0.735028	0.620932	0.743727	0.689014	0.617612	0.781375	0.730067	0.654405	0.752126	0.822081	0.690166	0.77225	0.712445	0.635644	0.873658	0.784366	0.687117	0.794737
0.4	4	0.732905	0.63573	0.736836	0.691188	0.620097	0.772477	0.718808	0.668878	0.754376	0.823652	0.687293	0.777335	0.711809	0.633784	0.87695	0.781298	0.689862	0.797746
0.4	5	0.735154	0.644376	0.737916	0.685243	0.620845	0.790095	0.736241	0.656028	0.753374	0.823584	0.688034	0.778304	0.712977	0.635524	0.873781	0.784615	0.690344	0.800017
0.4	6	0.728546	0.650991	0.740273	0.687479	0.620986	0.776663	0.72213	0.658255	0.754808	0.823043	0.688662	0.774611	0.711281	0.634512	0.873169	0.783564	0.689625	0.793793
0.4	7	0.736908	0.642027	0.742074	0.687536	0.618305	0.779817	0.723807	0.660466	0.748037	0.823207	0.684794	0.778167	0.712136	0.634628	0.871404	0.780407	0.691469	0.800537
0.4	8	0.727918	0.635731	0.742296	0.686513	0.613109	0.776957	0.7287	0.676472	0.751984	0.820818	0.689014	0.773411	0.710424	0.634357	0.877764	0.784145	0.68733	0.795539
0.4	9	0.729852	0.640773	0.740988	0.68441	0.62358	0.784608	0.730037	0.662683	0.747488	0.827497	0.690467	0.778923	0.713506	0.635754	0.871906	0.784998	0.690463	0.799122
0.4	10	0.736451	0.647235	0.733684	0.691527	0.616639	0.789931	0.718032	0.660448	0.75296	0.824185	0.694097	0.77492	0.712081	0.63755	0.872448	0.783993	0.692077	0.798713
0.4	11	0.741103	0.640897	0.733159	0.691071	0.613658	0.779925	0.73027	0.66685	0.752912	0.822533	0.692523	0.779385	0.712687	0.636207	0.872682	0.783983	0.689839	0.793356
0.4	12	0.727551	0.634492	0.740365	0.691073	0.617719	0.779974	0.71916	0.661352	0.747341	0.822419	0.687964	0.776531	0.711186	0.638299	0.874067	0.782155	0.687544	0.796401
0.4	13	0.729791	0.651808	0.732963	0.688717	0.613979	0.785383	0.732003	0.654267	0.745624	0.825881	0.6879	0.775033	0.714526	0.635162	0.877032	0.785082	0.68833	0.795744
0.4	14	0.728098	0.630623	0.738316	0.691653	0.610743	0.780546	0.727759	0.658186	0.75359	0.825628	0.691698	0.780748	0.715865	0.635483	0.872557	0.788238	0.691433	0.799933
0.4	15	0.730795	0.651442	0.74083	0.685095	0.619682	0.771842	0.722548	0.670226	0.760928	0.823257	0.688214	0.777262	0.714875	0.634745	0.873575	0.78278	0.688249	0.795109
0.4	16	0.724969	0.642547	0.738384	0.689161	0.613458	0.782576	0.725668	0.662112	0.749519	0.82289	0.686525	0.776261	0.714151	0.639177	0.876331	0.784845	0.688429	0.797295
0.4	17	0.739777	0.643536	0.735054	0.693007	0.62017	0.783551	0.719084	0.664654	0.758522	0.828286	0.691406	0.778513	0.716082	0.634621	0.871778	0.784682	0.68968	0.797993
0.4	18	0.736501	0.637554	0.739703	0.68411	0.61355	0.775791	0.731352	0.644112	0.758386	0.822389	0.689824	0.774362	0.71439	0.636265	0.877064	0.781309	0.688415	0.798032
0.4	19	0.734758	0.641802	0.734396	0.688968	0.61439	0.774192	0.717607	0.652792	0.75336	0.823167	0.687012	0.774624	0.713304	0.634161	0.878045	0.784997	0.688278	0.798548
0.4	20	0.736431	0.634533	0.735376	0.691679	0.61604	0.784739	0.724462	0.660269	0.758193	0.821764	0.688596	0.774411	0.71385	0.636396	0.877006	0.780756	0.689946	0.798513
0.4	21	0.733239	0.648076	0.737297	0.689431	0.614443	0.778568	0.717979	0.660417	0.755086	0.822031	0.693591	0.775799	0.710887	0.633453	0.874548	0.78074	0.691269	0.797521
0.4	22	0.730536	0.644899	0.737908	0.692445	0.610702	0.787581	0.713827	0.655173	0.740676	0.822778	0.694334	0.776976	0.712701	0.636697	0.872991	0.781981	0.688044	0.798452
0.4	23	0.739363	0.635872	0.732693	0.679927	0.618672	0.773284	0.730959	0.655854	0.755828	0.823571	0.689209	0.782049	0.714254	0.635093	0.873867	0.784833	0.6912	0.800014
0.4	24	0.729536	0.643665	0.740241	0.691681	0.614738	0.784787	0.725071	0.66792	0.750106	0.823979	0.694275	0.776011	0.711114	0.63652	0.87582	0.783427	0.689546	0.796178
0.4	25	0.733141	0.638552	0.732924	0.687284	0.617485	0.783144	0.724619	0.654554	0.75274	0.820367	0.686186	0.776177	0.711911	0.631901	0.871402	0.780114	0.686716	0.801778
0.4	26	0.740986	0.643021	0.742279	0.687838	0.618363	0.786024	0.71065	0.650366	0.754502	0.825546	0.690058	0.777048	0.712722	0.636858	0.873073	0.786364	0.690924	0.798206
0.4	27	0.735418	0.643924	0.740548	0.685598	0.613091	0.774877	0.72789	0.661708	0.756143	0.819575	0.685384	0.778035	0.714583	0.636896	0.87224	0.782525	0.691269	0.794192
0.4	28	0.738634	0.64808	0.737442	0.681682	0.620708	0.775685	0.710816	0.655197	0.755595	0.822776	0.692174	0.774151	0.714665	0.63479	0.873343	0.785372	0.68891	0.794876
0.4	29	0.741597	0.634347	0.73888	0.679909	0.618926	0.790379	0.710267	0.667746	0.756133	0.82317	0.69133	0.773862	0.714913	0.636223	0.87707	0.782527	0.68703	0.795366
0.4	30	0.732518	0.634514	0.737774	0.690476	0.619563	0.779992	0.733357	0.649391	0.753685	0.822871	0.694162	0.773677	0.715103	0.636796	0.871756	0.787024	0.690276	0.798942
0.4	31	0.728884	0.637924	0.734216	0.687832	0.620306	0.785507	0.735812	0.649184	0.751664	0.821536	0.691548	0.775607	0.7131	0.635807	0.872794	0.781282	0.685815	0.799038
0.4	32	0.736941	0.64924	0.73941	0.691353	0.613454	0.780616	0.72243	0.654751	0.751494	0.825634	0.689426	0.775804	0.711606	0.63195	0.874227	0.782141	0.690698	0.796161
0.4	33	0.730463	0.649419	0.738817	0.688298	0.617429	0.770642	0.735677	0.651401	0.755943	0.821294	0.690233	0.776241	0.712394	0.636133	0.871946	0.785723	0.685424	0.798673
0.4	34	0.739495	0.653119	0.739874	0.691618	0.614843	0.794093	0.727817	0.659445	0.758028	0.820764	0.690364	0.777725	0.70839	0.635316	0.87777	0.781532	0.687986	0.797307
0.4	35	0.72743	0.649565	0.734356	0.684926	0.616258	0.78301	0.727635	0.65473	0.757794	0.822556	0.690347	0.776775	0.713906	0.635913	0.873944	0.783893	0.688823	0.799643
0.4	36	0.735223	0.638701	0.729356	0.689382	0.617221	0.77128	0.721022	0.650924	0.749236	0.823606	0.688403	0.775356	0.712916	0.637008	0.871728	0.781129	0.69025	0.796482
0.4	37	0.72794	0.646269	0.73397	0.685954	0.62229	0.769484	0.714048	0.669692	0.745671	0.822623	0.691434	0.775959	0.714259	0.635842	0.871764	0.782057	0.693569	0.794047
0.4	38	0.742503	0.633069	0.739093	0.69145	0.619989	0.781789	0.714692	0.65585	0.756928	0.822494	0.689194	0.77698	0.711608	0.632881	0.871785	0.784026	0.684495	0.794469
0.4	39	0.743407	0.638798	0.739062	0.690793	0.618975	0.795349	0.714532	0.674319	0.747934	0.820107	0.691637	0.772126	0.714044	0.635191	0.877143	0.786075	0.69029	0.796118
0.4	40	0.735013	0.638687	0.73607	0.688456	0.614703	0.780719	0.727663	0.655428	0.752457	0.826781	0.685936	0.776167	0.709857	0.635292	0.87318	0.785316	0.688051	0.794532
0.4	41	0.726607	0.628399	0.739517	0.691713	0.616719	0.774601	0.730031	0.659244	0.748804	0.826999	0.691226	0.775531	0.7135	0.633583	0.875638	0.782966	0.692238	0.795832
0.4	42	0.730422	0.65155	0.736815	0.685285	0.622664	0.780387	0.731214	0.661382	0.751716	0.823768	0.689677	0.775393	0.711564	0.635756	0.873647	0.781818	0.690088	0.794261
0.4	43	0.732014	0.648308	0.737798	0.68619	0.619616	0.772788	0.730363	0.658739	0.748142	0.821261	0.688635	0.774598	0.712094	0.635946	0.868922	0.783025	0.68969	0.798208
0.4	44	0.738699	0.631963	0.736038	0.689389	0.61476	0.783206	0.715975	0.652144	0.753187	0.825918	0.685953	0.773726	0.712508	0.637765	0.873369	0.783023	0.688528	0.79612
0.4	45	0.734862	0.656823	0.735168	0.693087	0.619953	0.773465	0.736256	0.675806	0.745491	0.824005	0.687646	0.772244	0.712246	0.634219	0.873868	0.781703	0.69104	0.797945
0.4	46	0.732217	0.653467	0.737854	0.684292	0.61937	0.779753	0.712449	0.662328	0.753322	0.818913	0.687294	0.773919	0.713737	0.636003	0.878814	0.780695	0.689524	0.796131
0.4	47	0.741121	0.658899	0.73429	0.683012	0.613235	0.777633	0.717131	0.662627	0.74659	0.821564	0.690734	0.773949	0.710734	0.636095	0.870965	0.785957	0.691433	0.79627
0.4	48	0.729034	0.639366	0.738875	0.684996	0.619696	0.783086	0.715933	0.644631	0.759103	0.826634	0.690139	0.772266	0.713632	0.636483	0.87703	0.783076	0.688051	0.797298
0.4	49	0.732372	0.635343	0.742447	0.68706	0.618482	0.774068	0.718865	0.660991	0.755023	0.820613	0.691689	0.776572	0.714375	0.637536	0.877587	0.781503	0.68791	0.798223

## Sheet: fig_3e_4c_5bd_pvalue
SSM Raidus (3E)
{'r1m1': 6.678858017232047e-21, 'r1m2': 6.740938180776976e-77, 'r1m3': 1.4903650140625728e-33, 'r2m1': 7.106190795649098e-25, 'r2m2': 1.460160677744186e-51, 'r2m3': 2.5635619683718663e-49, 's1m1': 5.5800580848427235e-12, 'q1m1': 3.2854141953649838e-46, 'q1m2': 1.5901128912747472e-42}
SSM Lattice area (3E)
{'r1m1': 9.558711878221918e-14, 'r1m2': 3.930634541220318e-37, 'r1m3': 1.6770022857557224e-12, 'r2m1': 6.446028098821869e-14, 'r2m2': 7.433480003512334e-42, 'r2m3': 1.8711975901814805e-23, 's1m1': 2.6428245079389304e-07, 'q1m1': 3.1009649994154498e-27, 'q1m2': 2.559003887013856e-27}
Total noise (4c)
{'r1m1': 0.05043939791622876, 'r1m2': 2.7673633951782777e-11, 'r1m3': 0.3211790882473141, 'r2m1': 2.0897093442822847e-137, 'r2m2': 1.3507468249807865e-66, 'r2m3': 4.770451136057113e-07, 's1m1': 1.1989678512593725e-07, 'q1m1': 1.8908203545016855e-88, 'q1m2': 0.3062627775237089}
Projected noise (4c)
{'r1m1': 0.002789707827463502, 'r1m2': 9.605160542887398e-21, 'r1m3': 0.0006729744281174397, 'r2m1': 5.95637184326515e-24, 'r2m2': 8.734708671521542e-29, 'r2m3': 1.5691670634033054e-05, 's1m1': 0.001245524005994092, 'q1m1': 1.0727018332523305e-53, 'q1m2': 0.8570198691977475}
Fisher (5b)
{'r1m1': 4.4691797788000834e-09, 'r1m2': 1.991754042843342e-16, 'r1m3': 0.009059869498791744, 'r2m1': 0.006093124381574514, 'r2m2': 0.0001713766079091973, 'r2m3': 0.3282732557176473, 's1m1': 1.2669172992518275e-09, 'q1m1': 0.019866105759243444, 'q1m2': 0.0035820224705112973}
correlation with upper bound (5d)
dn r1m1 correlation p value 2.754426645718239e-182
dn r1m2 correlation p value 9.081530926858098e-196
dn r1m3 correlation p value 2.5846604251118715e-95
dn r2m1 correlation p value 1.0211198542051068e-119
dn r2m2 correlation p value 7.26938441436809e-122
dn r2m3 correlation p value 1.0872742923528754e-63
dn s1m1 correlation p value 6.692314534009954e-129
dn q1m1 correlation p value 1.6007871746868244e-109
dn q1m2 correlation p value 4.383957801292442e-78

## Sheet: fig_6bcd
r1m1_speed	r1m1_total_noise	r1m1_ifgc_total_noise	r1m1_noise_proj	r1m1_ifgc_noise_proj	r1m1_total_fisher	r1m1_ifgc_total_fisher	r1m2_speed	r1m2_total_noise	r1m2_ifgc_total_noise	r1m2_noise_proj	r1m2_ifgc_noise_proj	r1m2_total_fisher	r1m2_ifgc_total_fisher	r1m3_speed	r1m3_total_noise	r1m3_ifgc_total_noise	r1m3_noise_proj	r1m3_ifgc_noise_proj	r1m3_total_fisher	r1m3_ifgc_total_fisher	r2m1_speed	r2m1_total_noise	r2m1_ifgc_total_noise	r2m1_noise_proj	r2m1_ifgc_noise_proj	r2m1_total_fisher	r2m1_ifgc_total_fisher	r2m2_speed	r2m2_total_noise	r2m2_ifgc_total_noise	r2m2_noise_proj	r2m2_ifgc_noise_proj	r2m2_total_fisher	r2m2_ifgc_total_fisher	r2m3_speed	r2m3_total_noise	r2m3_ifgc_total_noise	r2m3_noise_proj	r2m3_ifgc_noise_proj	r2m3_total_fisher	r2m3_ifgc_total_fisher	s1m1_speed	s1m1_total_noise	s1m1_ifgc_total_noise	s1m1_noise_proj	s1m1_ifgc_noise_proj	s1m1_total_fisher	s1m1_ifgc_total_fisher	q1m1_speed
5	10929.6	10915.4	609.221	275.413	0.164273	0.272538	5	8257.94	8266.82	366.728	192.071	0.112558	0.17067	5	2944.58	2988.3	493.909	317.683	0.020735	0.0328424	5	8010.8	8028.36	340.326	193.752	0.581196	0.795967	5	5794.77	5813.09	275.402	157.425	0.366784	0.458519	5	2043.16	2059.1	357.851	270.888	0.0797987	0.097682	5	5844.23	5842.23	342.98	206.441	0.272863	0.34051	5
10	10940.2	10918.3	612.055	276.415	0.170051	0.279461	10	8372.54	8373.8	377.66	197.719	0.11926	0.17921	10	2973.68	3008.51	504.47	317.357	0.0214253	0.0339257	10	8224.15	8206.54	350.435	195.971	0.568991	0.80967	10	5997.03	5993.34	290.173	158.645	0.362246	0.471988	10	2110.93	2114.5	365.129	272.071	0.0781141	0.100693	10	5858.8	5847.9	346.682	202.696	0.268846	0.345986	10
15	10946.7	10956.2	618.718	276.815	0.172831	0.283167	15	8475.24	8492.28	391.134	200.325	0.121458	0.18761	15	2988.22	3000.32	511.256	317.469	0.0223133	0.0355771	15	8469.66	8409.93	353.874	195.127	0.559196	0.798437	15	6135.07	6216.42	296.611	160.721	0.353286	0.493508	15	2165.11	2155.62	364.934	283.141	0.0794161	0.0944855	15	5845.45	5877.72	330.502	205.527	0.277266	0.341446	15
20	10961.4	10942.4	623.635	274.714	0.175933	0.290039	20	8601.43	8607.93	400.27	204.465	0.123281	0.203024	20	3021.89	3014.01	517.253	319.274	0.0220572	0.035259	20	8702.06	8656.04	361.14	199.443	0.549914	0.779496	20	6377.34	6354.3	308.606	164.113	0.359346	0.490237	20	2224.12	2229.72	384.898	280.345	0.0759571	0.0972409	20	5881.61	5876.97	330.653	198.99	0.274416	0.361874	20
25	10963.6	10972.1	616.627	277.008	0.171521	0.299749	25	8702.84	8690.2	409.314	207.057	0.126917	0.198889	25	3060.64	3063.09	534.98	341.414	0.0226628	0.0355911	25	8841.07	8871.1	372.394	201.482	0.545805	0.783584	25	6653.3	6550.95	324.799	169.489	0.367196	0.490604	25	2279.21	2282.27	391.994	282.883	0.0769456	0.0978253	25	5880.59	5892.36	327.54	201.73	0.282086	0.36244	25
30	10959.2	10981.3	620.34	277.045	0.168173	0.308559	30	8787.43	8834.07	419.372	212.212	0.129051	0.211861	30	3067.67	3079.96	535.162	323.999	0.0238495	0.0388037	30	9077.34	9126.69	373.598	203.29	0.551772	0.799144	30	6824.66	6832.08	335.043	174.374	0.363003	0.504237	30	2345.53	2355.11	408.474	294.006	0.0775588	0.0972381	30	5939.1	5940.69	326.555	203.504	0.278425	0.359802	30
35	10987.8	11004.7	620.881	278.406	0.176609	0.318923	35	8900.72	8941.03	430.622	216.449	0.130765	0.217533	35	3094.61	3101.72	547.805	336.658	0.0231478	0.0381752	35	9339.76	9296.77	382.36	208.711	0.555437	0.792308	35	6947.05	6994.5	338.58	177.416	0.364186	0.500416	35	2414.95	2376.15	414.776	298.147	0.0785957	0.0941632	35	5996.94	5960.66	331.834	200.486	0.288749	0.359775	35
40	11004	10998.3	633.175	277.505	0.183236	0.324684	40	9024.45	9038.29	440.32	220.333	0.132485	0.226419	40	3109.62	3111.57	548.474	346.324	0.0236668	0.0389736	40	9459.22	9454.71	386.804	207.892	0.557401	0.789509	40	7185.55	7131.52	368.406	183.224	0.364941	0.511892	40	2442.26	2419.05	413.256	296.186	0.0764139	0.096088	40	6006.08	5998.45	333.602	202.963	0.28599	0.363435	40
5	10677.1	10671.4	579.909	266.198	0.175094	0.274994	5	8172.01	8160.72	361.122	190.009	0.115719	0.179103	5	3066.85	3038.72	520.882	330.752	0.0203402	0.0301986	5	7995.02	8017.8	339.126	192.329	0.577252	0.791907	5	5793.02	5808.74	290.544	160.655	0.359614	0.473248	5	2095.31	2113.37	348.02	263.292	0.0821373	0.0984286	5	5834.14	5853.43	345.79	206.152	0.268529	0.343932	5
10	10719.8	10712.3	588.279	267.872	0.171898	0.295544	10	8280.82	8288.82	373.602	194.082	0.118133	0.180973	10	3113.29	3136.68	534.442	333.227	0.0216764	0.0335711	10	8250.25	8273.21	344.675	190.935	0.579265	0.814562	10	6002.01	5981.36	307.887	164.346	0.347797	0.484485	10	2137.18	2146.17	348.758	263.803	0.0805626	0.0940078	10	5843.93	5851.45	345.834	204.903	0.265959	0.347388	10
15	10752.4	10769.3	591.851	270.773	0.175839	0.306288	15	8412.93	8408.26	386.107	198.295	0.122614	0.196283	15	3080.35	3151.84	533.994	335.139	0.0216321	0.037685	15	8455.92	8460.72	348.269	194.28	0.570951	0.793214	15	6119.11	6204.91	304.93	165.789	0.357563	0.477688	15	2196.42	2201.92	355.677	268.679	0.0797576	0.0992075	15	5846.69	5872.88	340.4	204.048	0.270577	0.352281	15
20	10798.8	10794.2	597.105	270.298	0.176621	0.314118	20	8478.28	8554.67	389.087	203.648	0.127291	0.203163	20	3103.4	3093.06	549.015	344.034	0.0219361	0.0339127	20	8637.38	8619.33	353.717	194.538	0.55253	0.793784	20	6428.65	6369.45	321.116	168.884	0.357452	0.483395	20	2256.04	2241.17	360.1	267.801	0.0753777	0.0990583	20	5873.39	5882.56	336.834	202.816	0.283135	0.354264	20
25	10832.9	10846.9	599.464	270.935	0.18095	0.318831	25	8661.18	8662.11	407.012	206.554	0.13082	0.196866	25	3106.43	3078.87	538.448	340.299	0.0228054	0.034269	25	8897.83	8853.01	362.326	198.91	0.565636	0.788423	25	6592.44	6650.87	331.978	175.997	0.362234	0.490011	25	2318.34	2300.06	363.456	271.939	0.0790507	0.100639	25	5908.17	5879.16	333.088	201.426	0.277223	0.366952	25
30	10869.4	10872.7	608.979	272.61	0.181023	0.31998	30	8730.07	8714.35	418.17	207.64	0.126682	0.208144	30	3115.38	3108.75	561.528	339.69	0.0227551	0.0367005	30	9166.85	9138.25	368.511	200.36	0.553006	0.803762	30	6741.39	6773.38	340.934	177.446	0.349678	0.491106	30	2360.35	2372.45	381.146	275.75	0.0778197	0.0983803	30	5938.58	5917.32	334.509	203.03	0.285566	0.362349	30
35	10913.2	10917	615.089	272.833	0.186795	0.323162	35	8873.44	8896.53	432	216.083	0.128771	0.213474	35	3118.51	3117.73	557.523	338.655	0.0243049	0.0379004	35	9266.53	9320.89	374.858	204.783	0.548652	0.785816	35	7047.64	6955.4	366.395	184.789	0.360042	0.506978	35	2408.75	2429.4	393.826	280.528	0.0783864	0.099944	35	5958.88	5973.79	333.838	204.021	0.284944	0.362316	35
40	10972	10960.5	622.101	272.844	0.190307	0.330744	40	9033.01	8964.74	439.654	217.047	0.134545	0.215102	40	3110.57	3106.02	560.584	347.23	0.0242126	0.0357655	40	9539.67	9425.43	384.25	206.342	0.549892	0.808282	40	7169.1	7201.19	366.294	186.813	0.368721	0.502921	40	2469.94	2434.19	412.297	286.862	0.0789859	0.0970785	40	5991.54	5993.61	333.26	204.677	0.295714	0.369517	40
5	10310	10311.2	550.674	255.376	0.174892	0.293531	5	8115.7	8130.62	365.671	190.214	0.11585	0.174343	5	3010.77	3044.75	516.169	329.251	0.0201979	0.0325408	5	8006.61	8003.56	344.157	193.731	0.569114	0.780281	5	5788.9	5771.4	287.226	165.101	0.350704	0.443496	5	2183.11	2176.74	367.304	269.898	0.0709836	0.0900297	5	5857.1	5846.97	350.166	204.915	0.264154	0.352107	5
10	10404.9	10402.6	561.726	257.354	0.177821	0.298468	10	8233.22	8242.42	379.12	193.35	0.122467	0.180539	10	3059.94	3047.87	531.17	334.867	0.0221162	0.0328228	10	8229.3	8220.98	348.07	191.993	0.565312	0.805181	10	5999.05	6012.27	296.631	161.023	0.360017	0.483608	10	2233.8	2234.5	378.691	277.36	0.0731459	0.0918642	10	5827.7	5859.63	338.957	203.356	0.274906	0.356164	10
15	10491.3	10497.4	569.936	258.272	0.185803	0.297828	15	8353.29	8354.11	385.937	199.961	0.121624	0.190661	15	3068.08	3036.05	541.371	328.954	0.0222896	0.0337281	15	8415.69	8408.43	353.164	196.638	0.563718	0.789208	15	6207.9	6159.03	314.385	166.934	0.356213	0.474098	15	2240.86	2256.21	375.791	279.901	0.0716091	0.091771	15	5857.26	5864.98	335.091	203.289	0.278132	0.34836	15
20	10577.2	10593.5	576.95	261.731	0.18129	0.307357	20	8519.04	8454.79	404.31	203.339	0.123935	0.190315	20	3073.14	3059.17	547.402	337.677	0.0221592	0.0345018	20	8683.74	8628.91	358.129	196.433	0.562578	0.794243	20	6353.06	6403.04	315.492	169.309	0.359723	0.49279	20	2302.11	2294.13	376.2	282.496	0.0769376	0.0934826	20	5861.51	5863.04	336.909	200.461	0.278996	0.356804	20
25	10704.3	10682.4	586.457	263.647	0.185138	0.301827	25	8636.07	8593.37	419.325	206.963	0.131149	0.202359	25	3063.06	3067.6	547.421	336.496	0.0219564	0.0364698	25	8881.39	8922.76	360.126	199.128	0.567637	0.792361	25	6589.8	6594.13	332.925	170.295	0.362919	0.49028	25	2347.87	2327.17	390.678	284.243	0.0746916	0.0927439	25	5880.36	5920.67	326.896	203.417	0.286095	0.356657	25
30	10788.1	10794.7	595.755	266.723	0.182825	0.326842	30	8747.11	8739.17	422.175	212.526	0.128815	0.205607	30	3133.17	3103.24	563.953	349.649	0.0236756	0.0358473	30	9042.59	9074.34	368.575	201.821	0.551153	0.792593	30	6770.99	6833.85	335.723	173.268	0.368851	0.517515	30	2386.78	2359.42	401.577	280.85	0.0740299	0.0950363	30	5950.67	5915.21	333.904	201.934	0.283001	0.3624	30
35	10894.6	10880.6	607.791	269.482	0.187241	0.317724	35	8911.1	8881.13	437.341	217.025	0.130266	0.215481	35	3125.47	3111.84	566.333	351.206	0.0234249	0.0375174	35	9367.45	9321.99	375.396	206.265	0.552886	0.795448	35	7039.32	7031.83	352.713	181.991	0.358231	0.50204	35	2407.4	2382.73	399.643	286.574	0.0745046	0.0939847	35	5963.26	5954.1	331.505	201.161	0.28676	0.364946	35
40	11013.7	11018	615.181	272.56	0.186696	0.336298	40	9028.95	9043.76	452.498	221.823	0.130278	0.219737	40	3105.83	3117.03	572.007	345.392	0.0228353	0.0383795	40	9470.19	9362.5	384.806	208.442	0.54913	0.800408	40	7157.17	7195.41	358.988	185.414	0.368837	0.516924	40	2448.69	2423.14	413.779	285.251	0.0749803	0.0963176	40	5975.08	5991.3	327.344	203.299	0.292626	0.36721	40
5	10350	10347.2	559.382	257.483	0.176977	0.292689	5	8161.87	8176.99	364.098	189.245	0.118324	0.18005	5	2940.97	2908.99	489.034	307.61	0.0215798	0.031061	5	8037.76	8094.54	340.872	192.961	0.558878	0.796994	5	5739.02	5731.92	282.814	156.138	0.369882	0.495552	5	2151.58	2160.47	373.553	280.133	0.0719013	0.0868648	5	5845.95	5845.89	348.517	207.388	0.264695	0.342177	5
10	10445.3	10445.9	568.511	261.263	0.181825	0.298693	10	8255.56	8255.37	369.162	193.165	0.119314	0.18833	10	2967.73	2943.95	500.749	310.56	0.0222151	0.0341257	10	8244.44	8252.38	350.728	191.667	0.566337	0.798905	10	5916.51	5905.36	297.36	158.384	0.363583	0.489131	10	2196.45	2206.51	367.216	278.413	0.0736047	0.0935429	10	5838.18	5836.74	349.962	205.7	0.271733	0.346795	10
15	10543.5	10546.8	578.875	263.177	0.180339	0.295043	15	8384.98	8431.95	379.142	199.174	0.123861	0.198456	15	2989.26	2966	507.861	316.086	0.0219406	0.034115	15	8441.4	8434.85	352.982	196.211	0.547306	0.785088	15	6061.4	6112.15	302.032	160.454	0.361974	0.50823	15	2252.57	2263.67	374.432	287.721	0.0735376	0.0911046	15	5840.99	5865.57	340.351	205.101	0.276952	0.344332	15
20	10623.5	10640	591.192	266.744	0.176475	0.301599	20	8506.13	8505.38	390.397	200.745	0.127134	0.202114	20	2998.19	3010.01	511.022	318.806	0.0228494	0.0354148	20	8652.97	8659.49	362.473	197.376	0.557633	0.790615	20	6332.16	6337.21	312.218	166.021	0.363975	0.499473	20	2270.49	2289.32	390.606	290.039	0.0747403	0.093238	20	5868.44	5875.8	337.97	204.02	0.280614	0.352388	20
25	10699.8	10731.2	596.586	269.236	0.179422	0.312612	25	8662.37	8637.4	409.557	204.859	0.129492	0.199638	25	3037.13	3022.12	533.856	332.098	0.0226918	0.0362095	25	8875.65	8906.08	368.851	199.744	0.543785	0.792437	25	6591.14	6466.22	323.603	166.299	0.367744	0.506519	25	2290	2324.36	391.838	284.061	0.0704953	0.091179	25	5900.39	5874.94	328.138	202.438	0.27993	0.363341	25
30	10826.3	10835.4	605.668	268.523	0.17831	0.30993	30	8808.55	8727.13	424.721	209.73	0.130916	0.202986	30	3064.45	3094.14	539.078	334.33	0.0228549	0.0382564	30	9165.39	9139.97	374.898	204.404	0.538596	0.795828	30	6743.65	6813.82	338.961	175.322	0.363217	0.511351	30	2363.18	2372.66	402.851	291.007	0.072768	0.0937366	30	5948.07	5920.61	338.584	204.947	0.285869	0.365089	30
35	10892.5	10916.9	603.684	271.514	0.175924	0.323342	35	8958.33	8906.85	437.942	213.741	0.131112	0.218491	35	3052.11	3081.99	538.001	336.245	0.0229798	0.0374212	35	9292.84	9289.58	372.37	205.581	0.539428	0.790138	35	6995.58	7043.08	349.75	177.382	0.368928	0.52127	35	2415.71	2397.67	407.103	294.266	0.075166	0.0969201	35	5960.08	5973.15	335.897	202.861	0.287929	0.367662	35
40	10962.4	11046.3	616.356	275.747	0.181659	0.335288	40	9016.03	9011.68	438.999	219.071	0.135697	0.22095	40	3123.54	3110.88	556.492	344.894	0.0240324	0.0377392	40	9542.9	9471.76	383.928	206.756	0.547051	0.79328	40	7111.59	7241.79	360.332	183.31	0.376934	0.537468	40	2429.56	2432.22	415.763	298.75	0.0754563	0.0950459	40	5995.39	5987.65	332.271	203.893	0.296704	0.36372	40
5	10308.7	10314.6	557.682	260.401	0.171775	0.283982	5	8222.51	8223.3	368.282	192.878	0.113838	0.171494	5	3114.16	3076.92	506.563	318.71	0.0217056	0.0338774	5	7959.99	7958.37	342.913	196.492	0.583937	0.770783	5	5755.64	5771.04	279.335	152.269	0.368541	0.482989	5	2106.03	2122.2	357.469	276.715	0.0734087	0.093397	5	5842.7	5856.32	348.178	208.644	0.269672	0.345993	5
10	10405.1	10415.6	572.434	262.121	0.175754	0.297718	10	8349.39	8331.38	382.711	197.513	0.116389	0.183601	10	3065.75	3098.21	507.074	321.188	0.0213066	0.0349578	10	8183.14	8184.38	350.121	195.747	0.567265	0.773688	10	5985.63	5918.3	285.094	156.599	0.378035	0.496806	10	2178.61	2161.09	375.53	279.437	0.0738074	0.0937629	10	5846.45	5848.55	340.764	203.674	0.274954	0.353443	10
15	10503.1	10507.9	581.211	262.069	0.178025	0.306359	15	8453.67	8449.97	391.376	200.584	0.120342	0.195035	15	3098.52	3098.81	513.864	318.455	0.0226383	0.0355919	15	8444.13	8433.65	356.278	194.576	0.559269	0.783208	15	6155.93	6113.34	291.707	157.593	0.376195	0.518929	15	2211.22	2224.22	378.932	274.722	0.0746287	0.0947922	15	5854.19	5853.04	335.172	203.349	0.281321	0.363894	15
[truncated: 365 more rows]
[truncated: 67 more columns]

## Sheet: fig_6e
accuracy_iid: SCA computed from IFGC; accuracy: SCA computed from the original dataset																																										These are data averaged over speeds, 50 resampling
[truncated: 802 more rows]
[truncated: 10 more columns]

[truncated: 15 more sheets: fig_6bcde_pvalue, si_fig_2, si_fig_3, si_fig_4a, si_fig_4bc, si_fig_8_ab, si_fig_8cd, si_fig_9ab, si_fig_10a, si_fig_10b, si_fig_11a, si_fig_11cdefg, si_fig_12b, si_fig_13, si_pvalues]
